# Supplementary material for: Disparities in multi-modal spatial access to primary and specialty care in U.S. neighborhoods: A cross-sectional and temporal analysis of health services
Source: PLoS One. 2025 Sep 17;20(9):e0330427. doi: 10.1371/journal.pone.0330427 (PMC12443297; doi:10.1371/journal.pone.0330427)
Supplement: S2 File — (XLSX) [file pone.0330427.s002.xlsx]

## Sheet: Sheet 1
tract_id	PCP_Comp_P2P_Ratio_2016	PCP_Car_P2P_Ratio_2016	PCP_Composite_P2P_Ratio_2019	PCP_Car_P2P_Ratio_2019	SCP_Comp_P2P_Ratio_2016	SCP_Car_P2P_Ratio_2016	SCP_Comp_P2P_Ratio_2019	SCP_Car_P2P_Ratio_2019
01001020802	51.73	51.73	53.91	53.91	21.76	21.76	64.89	64.89
01001020900	20.78	20.78	26.87	26.87	6.69	6.69	34.26	34.26
01001020500	109.78	109.78	129.19	122.03	92.47	92.47	205.9	191.59
01001020700	55.13	55.13	60.09	60.09	28.02	28.02	80.7	80.21
01001020100	54.51	54.51	58.53	58.53	27.54	27.54	78.67	78.67
01001020400	97.16	97.16	109.38	108.07	81.69	81.69	175.69	174.38
01001020200	73.15	73.15	77.6	77.6	31.5	31.5	98.46	98.46
01001020300	87.06	87.06	123.55	102.02	62.27	62.27	169.88	148.93
01001020600	64.93	64.93	76.03	76.03	53.84	53.84	111.71	111.71
01001021000	2.85	2.85	3.05	3.05	0	0	3.05	3.05
01001020801	38.92	38.92	38.15	38.15	10.06	10.06	48.6	48.6
01001021100	61.6	60.73	31.4	30.88	0	0	31.4	30.88
01003011403	102.94	102.94	108.59	108.59	118.56	118.56	202.92	202.92
01003011501	88.34	85.4	103.71	99.94	143.92	132.8	232.05	220.63
01003011405	68.36	68.36	62.3	62.3	36.63	36.63	77.82	77.82
01003010800	90.11	89.18	103.4	102.77	176.4	171.78	293.76	287.74
01003010703	73.41	73.28	80.34	80.27	134.78	134.55	224.24	224.07
01003010400	0	0	0	0	0	0	0	0
01003010903	24.09	24.09	34.27	34.27	58.62	58.62	99.06	99.06
01003011601	79.3	78.89	83.51	83.51	94.37	94.37	162.39	162.39
01003010600	56.4	56.4	102.31	102.31	75.85	75.37	193.3	193.3
01003010500	54.79	52.74	103.1	96.17	73.34	70.89	193.93	181.89
01003011300	47.43	47.43	67.53	67.53	105.16	105.16	188.22	188.22
01003011406	198.16	98	115	115	119.29	76.91	174.56	174.56
01003011102	66.11	66.11	83.79	83.79	129.8	129.8	235.16	235.1
01003010701	68.36	68.25	75.95	75.69	129.95	129.73	210	209.55
01003011408	32.67	32.67	31.95	31.95	23.29	23.29	47.88	47.88
01003011602	18.18	17.84	18.64	18.64	17.36	17.19	34.61	34.61
01003011101	64.55	63.93	85.14	84.75	139.23	136.44	248.06	244.96
01003011202	72.37	67.25	119.28	80.18	129.95	122.16	299.99	216.04
01003010906	40.88	40.71	54.61	54.57	94.71	94.71	152.77	152.73
01003010905	53.35	53.35	73.89	73.89	116.88	115.75	199.81	199.69
01003010300	35.18	35.18	65	65	47.28	47.28	129.23	129.11
01003010100	17.65	17.65	32.68	32.68	21.19	21.19	56.76	56.76
01003010704	68.95	68.95	75.65	75.65	133.69	133.69	212.55	212.55
01003011502	86.3	83.89	89.07	89.07	103.21	102.25	176.92	176.92
01003010200	17.58	17.58	32.68	32.68	21.09	21.09	56.76	56.76
01003011407	94.84	94.84	92.04	92.04	83.72	83.72	152.93	152.93
01003010705	76.49	76.49	83.76	82.85	136.69	136.69	227.78	225.47
01003011401	87.27	87.27	101.09	101.09	124.27	124.27	217.51	217.51
01003011201	78.09	74.98	95.64	94.15	138.79	131.52	262.17	256.84
01003010904	15.45	15.45	22.09	22.09	33.39	33.39	54.54	54.54
01003011000	73.11	70.96	83.65	82.04	94.37	94.37	166.74	165.54
01005950300	0	0	0	0	0	0	0	0
01005950700	56.1	45.8	89.61	82.56	88.62	70.59	158.45	147.38
01005950500	2.55	2.55	5.24	5.24	0	0	2.62	2.62
01005950600	27.65	27.65	50.44	50.44	45.04	45.04	79.51	79.51
01005950400	0	0	0	0	0	0	0	0
01005950200	0	0	0	0	0	0	0	0
01005950100	27.33	25.94	39.77	38.94	35.6	34.21	98.81	95.5
01005950900	48.24	48.24	83.2	82.18	74.34	74.34	147.21	146.7
01005950800	48.24	48.24	82.15	82.15	74.34	74.34	148.43	146.65
01007010001	0	0	0.52	0.52	2.72	2.72	0	0
01007010002	0	0	2.75	2.75	8.33	8.28	0	0
01007010003	63.17	62.86	87.02	87.02	17.42	17.42	105.55	105.55
01007010004	136.25	133.77	257.23	257.23	50.11	49.15	310.45	310.45
01009050500	1.56	1.56	13.13	13.12	0	0	7.69	7.69
01009050700	0	0	19.98	19.98	0	0	19.98	19.98
01009050300	26.74	26.74	2.77	2.77	0	0	3.1	3.1
01009050602	7.88	7.77	11.46	11.46	7.51	7.4	14.07	14.07
01009050101	445.85	419.68	243.75	243.75	115.53	108.72	397.79	397.79
01009050601	6.21	6.21	9.27	9.27	4.85	4.85	14.25	14.25
01009050400	39.26	39.26	21.38	21.38	15.49	15.49	47.44	47.44
01009050102	234.01	234.01	140.57	140.57	56.69	56.69	219.14	219.14
01009050200	3.13	3.13	26.92	26.39	0	0	25.38	24.86
01011952100	9.14	9.14	38.63	38.63	4.57	4.57	30.04	30.04
01011952200	28.18	24.86	125.21	116.51	14.09	12.43	97.39	90.62
01011952500	9	9	39.59	39.59	4.5	4.5	30.8	30.8
01013953500	0	0	0	0	0	0	0	0
01013953000	16.97	16.97	40.57	40.57	46.09	46.09	62	62
01013952900	41.3	40.43	116.9	113.3	130.88	126.96	182.87	178.24
01013952700	16.76	16.76	46.91	46.91	50.48	50.48	93.96	92.26
01013953400	181.55	179.61	116.4	116.03	4.99	4.99	54.61	54.49
01013952800	49.77	49.77	123.84	119.65	138.32	135.13	202.37	192.59
01013953100	44.07	44.07	96.24	96.24	107.35	107.35	163.2	163.2
01013953300	0	0	0	0	0	0	0	0
01013953200	33.78	33.78	80.64	80.64	91.73	91.73	128.17	128.17
01015002400	31.12	31.12	35.26	35.26	23.02	23.02	44.97	44.97
01015000900	154.35	153.85	151.55	151.55	143.25	143.25	238.75	238.75
01015001000	148.9	146.86	149.29	149.03	131.86	130.16	230.27	229.63
01015002103	115.33	114.6	118.13	118.13	105.16	105.02	181.85	181.85
01015001800	102.72	102.09	99.94	99.32	100.1	100.1	157.25	157.25
01015000600	91.68	91.68	88.81	88.81	94.15	94.15	148.24	148.24
01015001100	99.95	98.73	103.91	103.87	87.77	86.72	165.56	165.48
01015002501	145.75	145.52	153.37	152.36	153.76	153.76	249.66	248.65
01015002502	19.63	19.63	27.81	27.81	25.96	25.96	49.9	49.9
01015981901			-9999	-9999
01015000500	151.96	151.96	149.27	149.27	139.91	139.91	225.54	225.54
01015002300	33.39	33.39	45.39	45.39	32.23	32.23	70.71	70.71
01015000800	546.21	149.01	624.85	146.24	496.67	139.86	1015.06	226.75
01015002200	26.74	26.4	29.49	28.7	8.07	7.96	42.47	41.16
01015001201	110.25	109.63	107.28	106.71	104.71	103.88	166.78	165.35
01015001202	114.71	114.71	113.94	113.7	102.96	102.96	174.28	174.04
01015002101	63.82	63.82	66.57	66.57	50.13	50.13	91.69	91.69
01015981902			-9999	-9999
01015002102	65.51	65.51	69.48	69.48	53.36	53.36	98.04	98.04
01015001500	92.96	92.96	88.69	88.69	91.76	91.76	142.58	142.58
01015000400	97.54	97.54	94.63	94.63	97.68	97.68	154.17	154.17
01015001400	100.12	100.12	99.37	99.37	98.55	98.55	158.49	158.49
01015001600	107.77	107.77	101.14	101.14	105.84	105.84	163.31	159.63
01015000200	164.76	147.36	163.59	141.41	162.26	141.52	253.94	220.15
01015000700	120.13	120.13	121.58	105.04	135.42	115.22	208.81	159.2
01015001700	122.32	122.32	128.27	128.27	128.67	128.67	205.07	205.07
01015001300	137.99	137.99	133.74	133.74	137.12	136.26	214.02	213.82
01015002000	70.04	70.04	70.93	70.93	57.95	57.95	109.07	109.07
01015002600	84.95	84.64	76.51	76.51	72.13	72.13	115.73	115.73
01015981903			-9999	-9999
01015000300	141.29	141.29	143.79	143.31	139.52	137.23	224.15	224.15
01017954700	35.04	35.04	29.55	29.55	22.47	22.47	45.35	45.35
01017954000	27.27	25.96	42.55	40.96	0	0	14.18	13.65
01017954600	66.76	66.76	84.39	80.08	108.1	108.1	178.05	168.49
01017954200	32.06	32.06	37.64	37.64	23.71	23.71	49.37	49.37
01017954400	66.76	66.76	81.31	81.31	106.37	106.37	169.37	169.37
01017954300	49.03	49.03	36.84	36.84	23.27	23.27	45.87	45.87
01017953800	26.94	26.94	15.47	15.47	0	0	14.97	14.97
01017954500	27.29	27.29	35.47	35.47	48.09	48.09	85.35	85.35
01017953900	25.28	25.28	29.52	29.52	42.34	42.34	70.41	70.41
01019956000	117.42	115.74	97.7	95.6	19.36	19.06	183.94	179.38
01019956100	20.87	20.87	23.71	23.71	3.79	3.79	51.38	51.38
01019955701	102.01	102.01	133.51	133.51	267.72	267.72	314.59	314.59
01019955702	21.52	21.52	23.94	23.94	3.91	3.91	54.67	54.67
01019955800	55.58	55.58	60.36	60.36	7.87	7.87	116.58	116.58
01019955900	110.12	109.27	57.38	56.85	18.68	18.54	85.19	84.66
01021060300	49.19	49.19	52.07	52.07	63.77	63.77	108.48	108.48
01021060402	10.97	10.9	4.44	4.44	1.5	1.5	10.79	10.79
01021060700	28.42	28.42	30.76	30.76	35.13	35.13	59.89	59.89
01021060102	79.93	79.34	84.74	84.74	99.39	98.4	167.54	167.54
01021060200	41.57	41.57	45.51	45.51	41.81	41.81	74.64	74.64
01021060401	69.18	68.91	71.72	71.72	70.53	70.53	128.98	128.98
01021060101	76.48	72.69	82.68	79.89	77.15	74.99	139.11	135.98
01021060600	14.51	14.51	16.46	16.46	6.55	6.55	18.14	18.14
01021060500	45.2	44.95	41.19	40.52	34.87	34.87	68.22	67.55
01023956700	0	0	0	0	0	0	0	0
01023956900	40.04	38.43	94.34	93.32	11.54	11.54	88.37	87.86
01023956800	28.93	28.3	187.41	182.36	36.04	34.79	220.38	214.2
01023957000	11.09	11.09	12.13	12.13	0	0	6.06	6.06
01025957901	104.82	104.82	178.27	178.27	74.87	74.87	203.27	203.27
01025957800	21.08	20.54	146.29	145.34	42.16	41.08	250.78	249.15
01025957700	0	0	0	0	0	0	0	0
01025957500	51.88	51.88	54.64	54.64	17.86	17.86	169.42	169.42
01025957602	65.05	64.48	77.33	76.41	53.8	53.24	423.58	417.89
01025958002	0	0	0	0	0	0	0	0
01025957902	67.07	67.07	125.69	125.69	47.91	47.91	163.23	163.23
01025957601	0	0	0	0	0	0	0	0
01025958001	0	0	4.17	4.17	0	0	16.67	16.67
01027959000	173.82	169.76	218.98	212.14	39.21	38.31	128.69	124.97
01027959200	0	0	0	0	0	0	0	0
01027958900	112.95	109.83	126.85	126.24	26.9	26.12	97.53	96.92
01027959100	50.01	50.01	65.04	65.04	11.11	11.11	35.48	35.48
01029959700	60.54	60.54	56.96	56.96	49.01	49.01	82.88	82.88
01029959500	10.22	10.22	13.46	13.46	1.82	1.82	13.6	13.6
01029959800	6.29	6.29	6.38	6.38	1.26	1.26	3.83	3.83
01029959600	66.9	66.9	65.64	65.64	54.65	54.65	91.36	91.36
01031010900	49.35	49.35	75.25	75.25	77.08	77.08	115.83	115.83
01031011202	51.24	51.24	72.59	72.59	72.72	72.72	116	116
01031010600	35.47	35.47	54.07	54.07	35.37	35.37	65.99	65.99
01031011201	41.11	41.11	59.1	59.05	58.07	58.07	91.18	91.13
01031010200	0	0	0	0	0	0	0	0
01031010100	0	0	0	0	0	0	0	0
01031011000	39.86	39.86	58.02	58.02	57.86	57.86	90.14	90.14
01031011100	91.08	79.97	115.45	103.77	103.29	88.84	167.39	146.72
01031011300	87.3	86.57	117.97	116.04	104.81	103.84	166.88	163.51
01031010400	56.08	56.08	80.6	80.6	61.42	61.42	102.19	102.19
01031010800	16.96	16.96	27.06	27.06	28.84	28.84	43.15	43.15
01031010300	35.16	35.16	48.89	48.89	44.41	44.41	74.24	74.24
01031010700	17.04	17.04	26.72	26.72	28.98	28.98	42.61	42.61
01031010500	32.23	29.73	42.9	42.38	16.02	16.02	33.89	33.63
01033020200	131.92	123.3	166.91	161.8	180.11	171.41	270.77	262
01033020802	26.53	26.53	42.29	42.29	29.93	29.89	56.91	56.91
01033020600	140.28	140.28	185.3	185.07	192.68	192.68	305.3	305.18
01033020902	19.63	19.63	26.69	26.69	19.85	19.85	37.84	37.84
01033020400	117.82	117.82	148.96	148.96	142.85	142.85	227.67	227.67
01033020500	126.37	126.37	167.27	167.27	170.32	170.32	274.14	274.14
01033020701	123.63	123.42	173.35	173.35	177.35	177.14	283.55	283.55
01033020704	168.14	168.14	214.87	214.87	226.31	226.31	350.1	350.1
01033020801	39.47	39.47	48.9	48.9	51.6	51.6	82.68	82.68
01033020901	10.16	10.16	24.29	24.29	22.19	22.19	46.61	46.61
01033020300	268.67	125.45	186.93	186.93	282.3	174.3	308.1	308.1
01033021000	4.63	4.63	4.7	4.7	22.85	22.26	27.1	26.7
01033020703	141.23	139.84	187.75	187.75	190.73	190.1	307.22	307.22
01033020100	161.53	161.53	204.62	204.62	220.74	220.74	333.92	333.92
01035960400	55.81	55.81	81.04	81.04	81.09	81.09	194.17	194.17
01035960500	71.08	66.42	102.58	93.36	37.03	35.48	193.56	187.41
01035960300	11.29	11.29	3.9	3.9	18.81	18.81	3.9	3.9
01035960200	15.61	15.61	16.76	16.76	5.2	5.2	11.17	11.17
01035960600	62.71	62.71	104.36	104.36	41.51	41.51	267.52	267.52
01037961200	140.65	133.05	80.84	77.21	140.65	133.05	188.63	180.16
01037961100	30.81	30.81	52.46	52.46	24.94	24.94	112.52	112.52
01037961000	0	0	0	0	2.91	2.91	3.01	3.01
01039962400	67.99	67.99	92.44	92.44	69.54	69.54	120.47	120.47
01039961800	162.28	152.3	137.31	137.31	134.94	127.58	264.75	264.75
01039962000	134.53	134.53	124.12	124.09	112.23	112.23	219.71	219.66
01039961900	141.44	141.44	135.55	135.55	126.3	125.13	261.23	261.23
01039963000	24.86	24.07	0	0	0	0	0	0
01039962100	174.14	166.65	162.26	161.26	137.75	135.61	283.37	281.37
01039962500	103.76	103.76	132.71	132.71	95.9	95.9	187.59	187.59
01039962600	87.44	87.44	109.1	109.1	82.23	82.23	168.71	168.71
01039961700	51.54	51.54	45.73	45.73	35.31	35.31	76.19	76.19
01039962300	122.23	122.23	120.94	120.94	112.35	112.3	232.22	229.44
01039961600	50.77	50.77	45.25	45.25	42.49	42.49	91.28	91.28
01039962800	90.87	90.87	104.71	104.71	74.4	74.4	160.24	160.24
01039962700	88.44	88.44	109.1	109.1	83.16	83.16	168.71	168.71
01039962900	51.54	51.54	45.73	45.73	41.36	41.36	78.21	78.21
01041963800	0	0	0	0	0	0	0	0
01041963900	10.77	10.77	10.68	10.68	10.77	10.77	26.69	26.69
01041963400	0	0	0	0	0	0	0	0
01041963700	52.89	52.73	91.99	91.06	32.81	32.64	90.96	88.65
01041963500	0	0	0	0	0	0	0	0
01041963600	51.83	48.74	136.42	123.46	10.38	10.38	46.04	43.88
01043965200	97.52	97.52	112.24	112.24	92	90.39	173.82	173.61
01043964400	97.44	97.44	113.58	113.58	86.05	86.05	172.28	172.28
01043965100	95.14	95.14	112.84	112.84	87.19	87.19	173.23	173.23
01043964100	69.89	69.89	69.29	69.29	52.24	52.24	127.78	127.78
01043964500	46.49	46.49	53.74	53.74	42.15	42.15	82.45	82.45
01043964900	173.32	147.69	187.27	169.8	152.63	131.46	285.21	258.58
01043964800	149.73	149.73	166.46	166.46	130.45	130.34	253.3	253.3
01043964600	46.16	46.16	54.14	54.14	41.85	41.85	83.06	83.06
01043964700	94.55	94.55	112.02	112.02	86.65	86.65	170.49	170.49
01043965000	152.74	152.66	175.31	174.51	133.94	133.8	263.76	262.44
01043964200	98.83	98.83	110.09	110.09	87.92	87.92	172.29	172.29
01043965401	47.53	47.53	65.18	65.18	45.26	45.26	98.4	97.87
01043964300	95.73	95.73	111.54	111.54	87.37	87.37	170.55	170.55
01043965300	59.66	59.27	53.71	53.71	44.64	44.64	83.77	83.77
01043965500	52.97	52.97	66.97	66.97	46.77	46.77	95.55	95.55
01043965402	9.92	9.45	16.09	16.09	9.06	9.06	16.77	16.77
01043965700	21.53	21.53	32.2	31.69	7.77	7.77	20.43	20.17
01043965600	0	0	0	0	0	0	0	0
01045020801	57.47	57.47	66.97	66.97	56.13	56.13	113.55	113.55
01045021101	47.76	47.76	64.24	64.24	63.51	63.51	99.87	99.87
01045020200	18.52	18.52	18.88	18.88	8.1	8.1	14.16	14.16
01045021200	28.78	28.78	35.9	35.9	33.54	33.54	55.35	55.35
01045020400	58.39	58.39	68.35	68.35	49.5	47.92	111.34	111.34
01045020000	3.32	3.32	1.57	1.57	0	0	1.57	1.57
01045021102	75.34	71.64	85.62	83.53	105.18	105.18	156.56	154.46
01045021400	135.32	135.32	116.15	116.08	187.85	187.85	218.52	218.52
01045021300	28.2	28.2	29.1	29.1	48.22	48.22	63.89	63.89
01045020700	95.93	95.93	114.86	114.86	109.12	105.88	191.84	190.22
01045020300	101.71	101.71	104.79	104.79	117.91	117.91	183.55	183.55
01045020100	20.63	20.63	24.26	24.26	18.75	18.75	51.85	51.85
01045020802	106.67	106.67	121.11	121.11	117.31	117.31	200.57	200.57
01045020500	165.54	93.57	145.8	115.07	139.88	108.39	228.39	205.35
01047956400	89.32	89.32	99.05	99.05	84.62	84.62	226.4	226.4
01047957300	60.27	60.27	70.63	70.63	62.26	62.26	162.01	162.01
01047956701	63.96	63.96	77.72	77.72	71.34	71.34	172.32	172.32
01047956300	88.77	88.77	101.31	101.31	84.1	84.1	231.57	231.57
01047956600	95.84	83.34	113.84	98.29	107.67	82.66	247.04	225.26
01047956500	91.04	91.04	94.74	94.74	90.3	90.3	217.13	217.13
01047956702	94.23	94.23	107.77	107.77	96.41	96.41	244.94	244.94
01047957200	62.33	62.33	76.83	76.83	67.74	67.74	170.37	170.37
01047956202	62.16	62.16	66.5	66.5	57.09	57.09	153.97	153.97
01047957000	0	0	0	0	0	0	0	0
01047956900	0	0	1.57	1.57	2.87	2.87	1.57	1.57
01047956100	0	0	0	0	0	0	0	0
01047956800	99.71	93.46	107.77	107.77	99.79	95.63	244.94	244.94
01047956201	65.77	65.77	75.08	75.08	64.21	64.21	163.13	163.13
01047957100	33.83	33.83	41.19	41.19	39.41	39.41	90.83	90.83
01049960900	87.91	78.69	132.47	120.74	81.29	77.83	242.84	224.4
01049960200	15.75	15.24	18.92	17.91	15.75	15.24	27.91	25.88
01049960600	2.54	2.54	19.98	19.89	4.1	4.1	19.96	19.87
01049960100	2.15	2.15	2.2	2.2	2.15	2.15	4.39	4.39
01049961100	88.13	86.17	162.48	160.95	110.15	106.44	307.11	304.05
01049961200	68.19	68.19	120.73	120.26	78.07	78.07	226.92	226.44
01049961000	29.22	29.22	53.65	53.65	35.39	35.39	105.04	105.04
01049960500	1.32	1.32	15.1	14.96	1.32	1.32	17.71	17.58
01049961300	68.56	68.56	116.34	116.34	78.49	78.49	225	224.6
01049960700	39.94	39.94	56.79	56.16	47.03	47.03	81.44	80.97
01049960400	48.73	48.53	71.73	71.51	50.89	50.7	136.92	136.25
01049961400	2.17	2.17	5.3	5.3	2.17	2.17	7.49	7.49
01049960800	59.77	59.31	83.14	81.65	43.56	43.56	135.31	133.82
01049960300	92.46	92.4	135.68	135.5	82.21	82.15	198.89	198.54
01051030901	34.81	34.81	47.06	47.06	20.57	20.57	53.34	53.34
01051031000	88.78	88.78	113.42	113.42	86.58	86.52	172.54	172.54
01051030701	34.13	34.13	53.52	53.52	60.84	60.84	106.71	106.71
01051030400	309.42	300.26	157.37	146.42	221.02	214.47	303.51	282.39
01051030600	35.61	35.61	70.02	70.02	14.59	14.59	113.03	113.03
01051030800	41.46	41.46	76.03	75.52	26.73	26.73	122.4	121.38
01051030100	0.58	0.58	23.29	23.29	0.83	0.83	12.49	12.49
01051030702	84.67	84.67	109.61	109.61	29.45	29.45	176.02	176.02
01051031200	32.94	32.94	50.85	49.31	20.63	20.63	56.76	56.25
01051030300	6.15	6.15	5.97	5.97	0	0	23.6	23.13
01051030902	36.53	36.53	58.09	58.09	22.63	22.63	72.73	72.73
01051031100	38.31	38.31	55.3	55.3	27.22	27.22	70.68	70.68
01051031300	96.53	96.27	126.65	126.44	105.87	104.84	214.32	213.68
01051030500	11.08	11.08	19.92	19.43	1.84	1.84	39.3	38.81
01051030200	1.25	1.25	10.17	10.17	1.25	1.25	17.79	17.79
01053970400	28.64	28.64	55.82	55.82	61.24	61.24	102.98	102.98
01053970600	82.16	82.16	163.41	163.41	165	162.52	295.35	294.69
01053970700	87.42	85.67	170.99	166.42	172.63	169.45	308.15	300.12
01053969800	59.24	59.24	82.43	82.43	131	131	205.8	205.8
01053970200	87.09	84.61	124.07	124.07	189.58	187.1	309.74	309.74
01053970300	48.41	47.17	30.95	30.58	23.15	22.53	51.38	50.65
01053970100	88.94	88.94	124.07	124.07	196.69	196.69	309.74	309.74
01053969900	0	0	0	0	0	0	0	0
01053970500	56.63	56.63	111.75	111.75	112.02	112.02	201.53	201.53
01055010601	44.18	44.18	63.18	63.18	55.84	55.84	93.64	93.64
01055001300	173.56	173.56	203.78	203.78	214.45	214.45	348.7	348.7
01055000300	181.04	179.55	219.8	219.8	223.16	222.41	374.81	374.81
01055010502	127.7	127.7	146.35	146.35	158.27	158.27	245.66	245.66
01055010300	59.85	59.85	70.88	70.88	75.99	75.99	122.71	122.71
01055001600	141.85	141.85	167.26	167.26	172.6	172.6	278.81	278.81
01055010602	37.01	37.01	48.77	48.77	56.12	56.12	85.79	85.79
01055000600	186	186	198.92	198.92	212.68	212.68	343.45	343.45
01055010800	67.91	67.91	76.2	76.2	78.88	78.88	126.54	126.54
01055010401	175.35	172.71	185.59	175.83	195.81	194.23	320.95	302.64
01055000500	172.97	172.97	200.76	200.76	208.37	208.37	346.9	346.9
01055000800	183.14	180.26	216.57	215.11	222.29	222.29	368.08	366.81
01055010402	139.74	139.74	148.65	148.65	160.29	160.29	255.49	255.49
01055010501	124.49	124.49	128.48	128.48	139.33	139.33	229.81	229.81
01055001100	158.6	153.23	164.99	162.89	181.61	176.64	284.84	281.28
01055001700	150.69	150.69	176.69	176.69	188.42	188.42	301.44	301.44
01055011002	69.11	69.11	69.72	69.72	70.41	70.41	122.35	122.35
01055000900	162.31	162.31	183.29	183.29	196.84	196.84	316.94	316.94
01055011200	177.92	165.67	221.82	192.74	232.19	208.97	376.1	332.48
01055011100	64.96	64.96	76.11	76.11	73.06	73.06	130.43	130.43
01055010900	58.79	58.79	77.4	77.4	74.94	74.94	136.58	136.58
01055010700	9.77	9.77	17.68	17.68	18.52	18.52	26.52	26.52
01055000200	190.76	190.76	224.2	224.2	214.48	214.48	393.67	393.67
01055010200	167.47	167.47	178.06	178.06	181.52	181.23	300.06	300.06
01055010100	35.66	35.66	45.35	45.01	43.33	43.33	86.41	85.74
01055000700	170.67	170.39	200.47	200.18	204.75	204.75	344.96	344.96
01055000400	135.99	135.99	153.09	153.09	160.02	158.61	260.92	260.47
01055011001	50.5	49.76	53.34	52.48	43.67	43.67	81.84	80.98
01055001000	187.9	182.95	219.8	219.8	233.64	225.6	374.81	374.81
01055001200	205.97	175.39	268.15	204.6	270.94	216.1	488.59	348.92
01057020400	17.45	17.45	41.84	41.84	6.98	6.98	13.95	13.95
01057020200	104.64	103.29	294.12	282.47	157.22	154.52	341.15	323.68
01057020300	97.76	92.62	259.16	247.64	106.74	104.68	233.58	229.74
01057020100	253.34	253.34	119.19	119.19	260.36	260.36	153.88	153.88
01057020000	165.2	165.2	163.45	163.45	180.48	180.48	188.35	188.35
01059973100	19	19	34.83	34.83	33.64	33.64	72.03	72.03
01059973700	14.42	14.42	22.14	22.14	21.91	21.81	39.31	39.31
01059973300	24.91	24.91	40.41	40.41	34.33	34.33	77.61	77.61
01059972900	19.17	19.17	34.59	34.59	37.25	36.96	77.4	77.23
01059973500	40.79	40.79	63.18	63.18	0	0	12.64	12.64
01059973600	0	0	0	0	0	0	0	0
01059973200	30.77	30.77	57.62	57.62	59.01	59.01	118.42	118.42
01059973000	55.69	55.69	86.41	86.41	74.32	74.32	156.23	156.23
01059973400	82.17	82.17	130	122.14	0	0	26	24.43
01061050100	36.01	35.55	52.49	52.49	22.12	22.12	69.99	69.99
01061050300	44.2	44.2	80.12	80.12	33.97	33.97	109.68	109.68
01061050500	23.25	23.25	10.84	10.84	35.19	35.19	41.08	41.08
01061050400	28.42	27.91	29.35	29.35	11.15	11.15	46.83	46.78
01061050600	60.45	60.45	33.38	33.38	89.2	89.2	75.81	75.81
01061050200	28.38	28.38	53.78	53.78	40.35	40.35	78.79	78.79
01063060000	0	0	0	0	0	0	0	0
01063060100	265.89	261.17	99.7	99.22	26.59	26.12	49.85	49.61
01063060200	2.37	2.37	2.55	2.55	0	0	0	0
01065040500	0	0	0	0	0	0	0	0
01065040400	24.38	24.38	46.14	46.14	22.61	22.61	22.1	22.1
01065040100	7.86	7.86	7.91	7.91	0	0	1.36	1.36
01065040300	24.24	22.67	37.84	36.96	14.57	14.57	14.44	14.44
01065040000	31	31	25.96	25.96	12.62	12.62	24.79	24.79
01065040200	12.82	12.82	27.27	27.27	15.06	15.06	14.72	14.72
01067030200	10.09	9.53	19.81	19.18	0.42	0.42	19.81	19.18
01067030400	63.84	63.84	41.85	41.85	71.56	71.56	72.63	72.63
01067030100	6.61	6.61	13.1	13.1	0	0	13.1	13.1
01067030600	0	0	0	0	0	0	0	0
01067030500	215.7	215.69	158.26	158.25	310.95	310.95	331.45	331.44
01067030300	0	0	0	0	0	0	0	0
01069042100	108.68	108.68	70.75	70.75	164.23	164.23	165.11	165.11
01069041100	281.82	281.82	185.96	185.96	409.27	409.04	402.83	402.56
01069040800	209.71	209.61	146.92	146.92	320.1	319.64	324.35	324.34
01069040202	267.18	264.67	207.81	203.98	394.59	390.71	428.8	420.63
01069042000	168.36	168.36	106.79	106.79	237.29	237.25	224.83	224.83
01069041800	1.88	1.88	3.14	3.14	0	0	3.77	3.77
01069040201	250.9	250.29	182.06	181.6	388.12	385.59	409.74	408.34
01069040400	275.28	275.28	211.73	211.73	407.91	406.93	443.07	442.43
01069041600	154.23	154.23	98.91	98.91	211.91	211.91	203.85	203.85
01069040600	255.36	255.36	172.42	172.42	374.02	369.52	376.64	373.4
01069040100	152.98	152.98	117.78	117.78	238.66	238.66	264.41	264.41
01069041000	332.69	276.38	201.92	182.98	459.79	398.75	427.73	396.38
01069040500	273.57	270.87	181.49	180.33	404.4	400.28	401.47	394.98
01069040301	238.34	238.01	177.82	177.61	347.64	346	366.63	365.6
01069041400	269.79	269.79	180.56	179.85	392.71	392	387.14	386.43
01069041700	0	0	0	0	0	0	0	0
01069041900	195.71	195.03	136.88	136.49	333.48	333.48	290.64	290.17
01069040900	278.24	273.66	183.17	183.17	400	392.57	390.46	390.46
01069041200	266.83	266.83	179.06	179.06	391.17	388.61	390.23	390.23
01069041500	265.11	265.11	185.14	185.14	381.54	381.41	385.11	385.11
01069040302	246.34	246.34	186.27	184.31	361.73	361.73	393.2	391.24
01069040700	268.34	268.34	177.04	177.04	389.04	388.9	384.22	384.1
01071950700	91.76	91.76	128.61	128.61	66.57	66.57	139.25	139.25
01071950600	92.53	92.53	133.14	133.06	67.13	67.13	143.78	143.7
01071951100	68.93	68.56	97.03	97.03	43.59	43.59	109.24	109.24
01071950800	145.04	145.04	218.75	203.03	102.46	102.46	242.36	226.64
01071950300	107.55	104.34	54.15	53.49	13.44	13.04	54.15	53.49
01071950200	69.94	69.94	52.42	52.42	15.44	15.44	78.97	78.97
01071951000	18.75	18.75	20.99	20.88	14.7	14.7	8.49	8.49
01071950500	0	0	30.16	29.74	0	0	30.16	29.74
01071950900	101.55	101.29	153.18	152.68	66.86	66.86	188.39	187.39
01071950400	0	0	0	0	0	0	0	0
01071950100	0	0	15.81	15.02	0	0	15.81	15.02
01073012305	48.66	48.66	68	68	110.94	110.94	141.86	141.86
01073012914	136.8	130.77	191.02	190.9	357.65	352.82	510.2	509.12
01073005200	139.53	139.53	196.36	196.36	349.31	349.31	494.7	494.7
01073012915	130.6	129.72	188.48	188.48	352.46	350.7	496.23	496.23
01073014410	145.45	144.19	207.27	206.62	348.12	346.72	501.45	499.68
01073012912	159.21	159.21	237.62	237.62	402.78	402.78	599.08	599.08
01073005910	77.93	77.93	95.02	95.02	171.75	171.75	237.22	237.22
01073005103	175.2	175.2	235.08	235.08	435.51	435.51	605.47	605.47
01073005909	86.56	86.56	104.13	104.13	181.39	181.39	256.95	256.95
01073011705	65.55	65.55	90.26	90.26	147.35	147.35	222.72	222.72
01073010802	158.42	158.42	226.23	226.23	400.16	395.91	569.37	563.93
01073004901	485.43	160.65	754.24	228.56	1392.1	411.53	1770.13	584.92
01073005905	133.57	132.82	165.63	164.59	309.25	309.25	428.38	426.81
01073010100	85.82	84.51	124.6	124.6	174.89	174.89	235.16	235.16
01073014001	4.95	4.95	4.96	4.96	7.76	7.76	10.8	10.8
01073010603	119.31	119.31	177.71	177.71	289.99	289.99	402.81	402.81
01073014203	38.15	38.1	74.22	74.07	65.54	65.44	105.4	105.19
01073003300	176.93	132.34	195.7	166.13	337.62	307.26	408.63	379.05
01073001600	234	182.26	288.3	286.12	519.12	439.17	696.3	696.3
01073014302	100.9	100.9	141.57	141.57	250.7	250.7	332.21	332.21
01073005101	160.94	160.94	249.14	249.14	385.02	385.02	606.35	606.35
01073011302	11.74	11.74	15.51	15.51	7.05	7.05	24.03	24.03
01073010705	188.65	188.65	256.97	256.97	476.43	476.43	659.61	659.61
01073003700	129.6	129.6	195.26	195.26	296.51	296.51	436.04	436.04
01073011400	16.36	16.03	22.69	22.24	9.24	9.07	38.87	38.65
01073012910	155.9	155.9	248.86	231.26	402.35	402.35	613.55	581.75
01073011109	42.48	41.8	52.68	52.68	63.3	62.62	105.99	105.99
01073001500	169.77	169.77	241.93	241.93	405.72	405.72	586.22	586.22
01073005903	133.64	131.21	175.84	159.09	305.09	296.99	476.49	412.52
01073005908	113.69	113.69	126.94	126.94	236.55	236.55	318.46	315.62
01073010001	68.48	68.48	92.38	92.38	151.07	151.07	191.84	191.84
01073012401	107.29	107.29	141.47	141.47	256.23	256.23	350.33	350.33
01073003100	152.1	151.78	210.13	210.13	356.5	356.5	494.02	494.02
01073010401	74.93	74.93	125.44	125.44	171.42	171.42	233.83	233.83
01073010801	161.59	161.59	214.59	214.59	397.75	397.75	545.29	545.14
01073002400	175.41	175.41	255.63	255.63	434.18	434.18	633.69	633.69
01073014413	95	95	151.87	151.87	240.55	240.55	351.55	351.55
01073010602	126.35	122.52	175.94	171.97	295.92	295.92	393.79	390.34
01073012908	170.46	170.46	254.98	254.98	421.98	421.98	626.74	626.74
01073003200	165.2	144.19	214.58	206.89	347.79	334.28	475.18	467.49
01073002305	152.24	152.24	208.5	208.5	364.43	364.43	510.02	510.02
01073003001	142.78	142.78	175.19	175.19	332.97	329.53	411.12	411.12
01073010402	73.71	73.71	116.66	116.66	158.96	158.96	216.42	216.42
01073001400	142.42	142.42	187.52	187.52	335.27	335.27	441.55	441.55
01073010805	81.08	81.08	102.24	102.24	203.85	203.85	269.73	269.73
01073004500	1827.67	108.58	2090.04	148.79	5034.98	274.68	6132.59	381.9
01073012803	155.96	154.63	218.75	218.75	379.29	378.85	560.74	560.74
01073005302	142.19	142.19	185.85	185.85	323.6	323.6	459.13	459.13
01073014301	19.97	19.97	34.44	34.44	31.73	31.73	50	50
01073014406	113.3	113.3	145.55	145.55	307.52	307.52	407.32	407.32
01073001100	146.12	145.86	207.66	207.66	330.6	330.6	474.18	474.18
01073014409	156.94	156.94	229.35	227.64	393.32	393.32	559.32	556.93
01073012104	63.99	63.99	76.46	76.02	110.89	110.89	161.13	160.91
01073011111	14.13	13.9	33.81	33.35	7.93	7.81	36.35	35.94
01073012302	0.82	0.82	0.31	0.31	0.9	0.9	0.6	0.6
01073011002	73.91	73.91	105.69	105.69	144.32	144.32	235.32	235.32
01073003500	127.08	127.08	173.13	173.13	307.63	307.63	397.49	397.49
01073010701	183.21	183.21	255.45	255.45	471.3	469.83	659.69	656.59
01073011206	38.81	38.81	38.28	38.28	38.33	38.33	65.19	65.19
01073002900	154.56	154.56	200.16	200.16	370.88	370.88	484.1	484.1
01073012911	144.16	144.16	202.82	202.82	374.7	374.7	527.08	527.08
01073012103	46.49	46.49	67.63	67.63	111.77	111.67	158.77	158.77
01073004000	208.22	132.28	554.17	168.92	456.65	319.23	905.58	409.56
01073012200	0	0	0	0	0	0	0	0
01073011703	107.29	107.23	146.36	140.39	244.87	244.72	372.82	353.33
01073011301	16.97	16.97	14.46	14.46	23.37	23.37	33.62	33.62
01073011803	90.73	90.73	100.57	100.57	180.67	180.67	241.96	241.96
01073012002	128.32	125.95	183.32	183.32	299.12	298.57	441.81	441.81
01073002303	117.3	117.3	166.47	166.47	281.56	281.56	420.22	420.22
01073005907	101.77	101.77	137.76	137.76	214.73	214.73	313.36	313.36
01073003900	144.68	144.68	204.75	204.75	338.4	338.4	477.34	477.34
01073011210	44.61	44.61	29.36	29.36	57.46	57.46	76.14	76.14
01073005701	106.68	106.68	155.13	155.13	256.2	256.2	348.55	348.55
01073010704	192.97	141.19	272.09	202.91	577.5	355.17	659.94	519.27
01073010703	207.5	191.37	272.96	272.96	577.48	486.96	694.25	694.25
01073014105	95.16	87.74	158.66	158.52	219.3	183.46	274.41	274.08
01073003600	139.93	136.86	210.62	210.62	325.76	325.76	472.48	472.48
01073011208	79.17	79.17	85.43	85.43	144.17	144.17	202.71	202.71
01073000300	151.04	131.52	199.81	142.63	296.37	296.37	399.99	349.96
01073004200	164.63	164.63	216.57	216.57	403.68	403.68	548.97	548.97
01073011001	94.64	94.64	135.45	135.45	186.93	186.56	298.34	297.92
01073000800	175.73	172.35	243.33	241.51	398.3	398.3	579.86	578.05
01073014002	15.83	15.83	28.36	28.36	24.31	24.31	37.65	37.65
01073011706	20.02	20.02	17.23	17.23	25.05	25.05	48.64	48.64
01073014204	76.65	76.65	123.05	122.92	199.8	199.65	290.45	290.28
01073011205	46.94	41.09	19.5	19.5	40.65	37.43	44.79	44.79
01073011108	102.53	100.42	144.85	144.85	222.61	220.73	325.51	325.51
01073005702	127.42	127.42	177.83	177.83	324.38	324.38	434.26	434.26
01073010804	146.51	146.51	204.12	203.96	367.86	367.86	528.79	528.79
01073011207	83.63	83.63	95.68	95.68	159.88	159.88	225.59	225.59
01073005600	140.98	140.98	186.75	185.57	337.16	337.16	469.48	469.01
01073013902	76.4	74.91	110.57	104.89	162.33	162.03	218.36	210.79
01073011107	63.77	63.66	75.17	75.17	119.66	119.66	178.72	178.54
01073014104	76.23	44.8	86.06	86.06	104.26	67.77	106.81	106.81
01073002000	143.72	143.72	190.14	190.14	337.13	336.64	466.06	465.78
01073013200	119.74	119.74	180.3	180.3	294.93	292.31	413.74	412.62
01073003400	139.13	139.13	197.34	197.34	324.98	322.87	449.7	449.7
01073012602	77.77	77.77	104.85	104.85	199.71	182.82	279.64	254.95
01073012402	103.27	103.27	138.66	138.1	251.85	251.85	340.9	340.62
01073011110	33.5	33.5	50.22	50.22	38.66	38.66	74.8	74.8
01073011802	92.26	91.91	114.15	113.83	182.37	182.37	254.78	254.4
01073012905	175.88	151.25	213.4	211.87	469.74	388.82	565.19	560.36
01073000700	120.99	120.99	163.03	163.03	292.57	292.57	402.46	402.46
01073012304	57.4	57.4	82.55	82.55	129.8	129.8	168.19	167.7
01073013901	73.65	73.65	109.42	109.42	157.42	157.42	220.88	220.3
01073011104	85.05	84.7	101.41	100.28	168.2	167.68	233.34	232.02
01073005000	166.31	166.31	235.1	235.1	424.8	421.1	600.19	598.33
01073014408	154.57	154.57	218.05	218.05	385.86	385.86	561.5	561.5
01073011209	79.95	79.95	83.28	83.28	156.66	156.66	218.85	218.85
01073010900	140.25	140.25	185.38	185.38	324.08	324.08	458.11	458.11
01073012500	41.9	41.9	58.19	58.19	108.96	108.96	137.28	137.28
01073013100	106.15	106.15	148.99	148.99	256.07	256.07	340.03	340.03
01073013002	116.17	116.17	164.43	164.43	301.57	301.57	422.07	422.07
01073002306	168.18	133.56	183.01	182.85	348.72	325.64	458.77	457.71
01073012703	76.36	76.09	108.11	108.11	194.51	191.88	276.66	276.66
01073012906	145.88	145.67	209.11	209.11	376.13	375.62	543.2	543.2
01073013601	88.48	88.48	131.4	129.99	186.42	186.42	256.62	253.8
01073011704	8.91	8.9	13.57	13.54	2.76	2.76	25.05	25.02
01073002700	174.57	174.57	245.97	245.97	436.94	427.81	617.97	602.65
01073010200	90.06	87.9	139.12	136.38	186.13	183.97	263.12	257.63
01073001200	140.58	140.58	198.06	198.06	316.92	316.92	453.72	453.72
01073001902	143.5	143.5	187.95	187.95	329.31	328.07	461.59	460.9
01073002200	135.48	135.48	186.29	186.29	322.14	317.99	457.24	455.82
01073012913	153.05	153.05	215.47	215.31	382.54	381.78	556.47	555.34
01073013400	121.11	121.11	175.62	175.62	294.55	294.55	404.19	404.19
01073014102	0	0	0	0	0	0	0	0
01073012701	105.25	105.25	143.19	143.19	249.17	249.17	353.92	353.92
01073004701	206.01	195.27	322	267.54	534.41	495.83	804.17	685.55
01073011804	79.65	79.65	79.59	79.59	157.3	157.3	207.31	207.31
01073005104	170.07	170.07	225.89	225.89	427.38	427.38	596.14	595.79
01073005800	190.02	190.02	260.17	260.17	479.79	479.79	667.71	666.31
01073000100	145.93	145.93	186.89	184.78	345.41	345.41	464.92	460.7
01073012907	93.06	93.06	136.23	136.23	231.93	231.93	341.1	341.1
01073013801	87.6	87.6	135.65	135.65	180.88	180.88	256.3	256.3
01073003802	131.44	130.62	181.78	181.45	315.03	315.03	412.94	412.94
01073014404	165.75	165.41	243.54	243.54	414.1	409.67	594.12	592.34
01073010706	144.84	144.08	197.81	196.24	371.11	364.99	519.09	511.24
01073010702	194.86	187.78	273.59	255.65	502.6	482.54	689.01	652.01
01073013300	84	84	119.89	119.89	173.27	173.03	219.65	219.04
01073010301	98.41	98.24	146.35	145.88	206.3	206.12	279.49	278.55
01073000400	143.93	143.93	193.38	193.38	333.93	333.93	480	480
01073012001	137	137	180.63	180.63	294.26	294.26	425.11	425.11
01073010002	70.39	70.39	110.89	110.89	149.84	149.84	203.3	203.3
01073004702	186.35	186.35	254.47	254.47	471.23	471.23	642.35	642.35
01073003803	126.7	126.7	186.25	186.25	308.41	308.41	427.53	427.53
01073004902	417.11	155.07	452.56	238.95	1153.14	390.22	1132.07	604.93
01073014405	158.49	158.49	239.75	239.75	402.53	402.53	581.66	581.54
01073011904	123.2	123.2	162.07	161.82	283.07	283.07	410.41	410.17
01073012802	174.57	174.13	258.82	258.82	435.68	434.57	641.7	641.7
01073002100	140.25	140.25	183.2	183.2	324.57	324.47	448.01	448.01
01073004800	218.36	184.72	297.37	267.85	590.87	469.68	733.49	677.81
01073010803	90	90	119.7	119.7	218.03	218.03	292.44	292.44
01073011500	54.59	53.89	38.74	38.24	7.17	7.17	26.06	25.56
01073003002	178.04	178.04	229.39	229.39	421.24	421.24	554.36	554.36
01073014412	108.11	108.11	140.13	140.13	279.3	279.3	379.56	379.56
01073000500	149.99	147.3	181.43	172.57	331.75	331.75	430.59	422.84
01073005500	134.51	134.51	173.26	173.26	307.12	307.12	415.77	415.77
01073010500	75.15	75.15	103.35	103.35	164.54	163.8	209.17	207.79
01073011600	5.8	5.8	10.38	10.38	2.22	2.22	22.32	22.32
01073011901	73.09	73.09	89.72	89.72	154.35	154.35	217.7	217.7
01073012403	1.99	1.99	1.51	1.51	1.15	1.15	0.85	0.85
01073012704	46.72	46.72	74.33	74.33	105.5	105.5	167.66	167.66
01073010302	69.45	69.45	110.02	110.02	155.04	155.04	205.04	205.04
01075030000	0	0	0	0	0	0	0	0
01075030100	37.34	36.98	93.82	93.14	73.34	72.27	126.18	125.51
01075030200	20.74	20.72	9.58	9.58	9.87	9.87	9.58	9.58
01077011000	137.78	137.78	180.74	180.74	205.41	205.41	295.12	295.12
01077011501	93.05	90.9	122.25	121.59	142.54	138.54	197.12	195.88
01077010600	192.15	111.4	179.92	161.84	225.3	166.08	306.46	264.26
01077011400	25.72	25.72	37.26	37	46.98	46.98	60.02	60.02
01077011200	80.56	80.56	95.58	95.58	125.45	125.45	167.76	167.76
01077011801	0	0	2.67	2.67	0	0	5.34	5.34
01077010200	191.24	130.76	264.51	170.47	299.54	200.3	431.23	281.64
01077010300	158.66	128.65	195.19	173.34	252.04	191.63	318.18	283.41
01077010700	133.55	133.55	265.08	166.19	201.23	201.23	350.6	271.49
01077011604	38.82	38.82	51.34	51.34	63.47	63.47	87.27	87.27
01077011101	127.66	127.66	157.99	157.99	185.93	185.93	265.59	265.59
01077011602	53.24	52.96	63.35	63.35	89.5	89.5	120.93	120.93
01077010400	132.26	132.26	165.53	165.53	196.79	196.79	277.33	277.33
01077011300	0	0	0	0	0	0	0	0
01077010900	137.78	137.78	180.64	180.07	205.41	205.41	296.41	294.02
01077010800	143.4	143.4	187.55	186.9	211.04	211.04	301.6	300.94
01077011603	85.77	85.77	108.64	108.64	126.95	126.95	190.1	190.1
01077011102	127.66	127.66	156.66	156.66	185.93	185.93	265.59	265.59
01077011802	26.95	26.95	29.69	29.69	24.06	24.06	52.76	52.76
01077011502	84.97	84.97	113.45	113.45	131.98	131.98	184.91	184.91
01077011700	1.61	1.61	9.22	9.22	1.19	1.19	18.04	18.04
01077010100	230.94	120.27	248.11	150.35	293.44	179.3	426.94	245.49
01079979900	6.4	6.4	14.76	14.76	1.83	1.83	35.98	35.98
01079979400	51.73	46.95	78.84	78.84	40.52	39.16	158.8	158.8
01079979300	22.79	22.79	45.17	45.17	17.64	17.64	95.52	95.52
01079979600	48.72	48.72	70.78	70.78	50.59	50.59	130.1	130.1
01079979700	59.57	59.57	83.04	83.04	41.76	41.76	151.53	151.53
01079979800	12.8	12.8	29.52	29.52	4.16	4.16	72.47	72.47
01079979500	42	42	63.52	63.52	38.55	38.55	121.73	121.73
01079979100	45.28	45.28	59.84	59.84	51.66	51.66	101.75	101.75
01079979200	44.14	44.14	61.69	61.44	41.65	41.65	101.19	100.69
01081041200	60.02	60.02	84.1	84.1	130.37	130.37	186.34	186.34
01081042102	28.84	28.64	41.28	40.96	66.96	66.55	87.78	87.31
01081041300	97.88	97.88	124.55	124.55	184.83	184.05	265.22	265.22
01081041900	67.62	67.62	56.18	56.18	88.3	88.3	117.28	117.28
01081042004	98.65	98.65	70.41	70.41	113.08	113.08	146.53	146.53
01081042002	131.07	131.07	100	100	166.85	166.85	207.94	207.94
01081040700	46.16	46.16	47.62	47.62	112.85	104.48	178.9	118.9
01081041000	28.35	28.35	35	35	63.7	63.7	88.03	88.03
01081040902	61.03	58.52	77.79	72.42	139.22	134.2	190.4	179.65
01081040300	58.94	56.99	72.81	71.96	144.19	127.6	193.21	177.85
01081042005	70.97	70.97	56.9	56.9	90.49	90.49	126.91	126.91
01081041100	90.82	86.63	135.43	114.97	198.87	190.08	303.24	261.16
01081040800	47.12	47.12	57.82	57.82	111.95	106.63	172.67	144.39
01081040603	57.5	57.5	73.53	73.53	125.65	125.65	172.07	172.07
01081042101	31.14	31.14	41.46	41.46	66.75	66.75	93.4	93.4
01081041800	41.44	41.44	48.53	48.53	62.8	62.8	93.32	93.32
01081040604	62.52	60.06	78.78	77.64	130.77	130.77	188.9	187.76
01081040901	83.85	83.53	98.37	98.37	144.85	144.85	213.73	213.73
01081041600	77.76	77.76	94.72	94.72	144.36	143.87	210.79	210.09
01081041700	58.83	58.83	85.07	85.07	124.34	124.34	184.42	184.42
01081040200	78.93	73.9	104.29	102.75	208.65	165.95	267.95	240.2
01081041400	98.54	98.54	125.79	125.79	183.27	183.27	266.78	266.78
01081042003	95.73	95.73	60.94	60.94	110.37	110.37	122.05	122.05
01081040500	65.2	65.06	80.76	80.66	144.97	144.97	197.2	197.03
01081042006	98.43	96.4	71.65	71.65	113.79	111.76	148.34	148.34
01081040400	65.92	62.81	81.63	80.31	155.65	139.06	206.74	198.16
01081040602	64.71	64.71	79.94	79.94	146.44	146.44	199.62	199.62
01083020202	28.71	28.27	30.95	30.86	37.01	37.01	58.39	58.39
01083020700	62.69	62.69	71.68	71.68	80.02	80.02	150.17	150.17
01083020500	72.33	72.33	72.93	72.93	79.71	79.71	156.11	156.11
01083020102	14.26	14.26	23.47	23.12	33.47	32.91	37.07	35.66
01083020600	75.79	75.79	85.42	79.62	99.76	99.76	180.46	162.62
01083020201	38.39	38.39	34.49	34.49	42.11	42.11	79.09	79.09
01083020101	33.39	33.39	39.55	39.55	54.84	54.84	83.06	83.06
01083021100	65.11	65.11	78.33	78.33	79.36	79.36	149.16	149.16
01083020802	70.67	70.67	79.82	79.82	132.94	132.94	185.37	185.37
01083020402	58.16	58.08	61.47	61.41	67.97	67.81	126.82	126.76
01083021000	92.26	86.52	104.2	104.2	123.24	123.24	202.9	202.9
01083021200	47.07	47.07	61.11	60.73	106.02	106.02	142.01	141.69
01083020300	26.35	26.17	27.59	27.59	0	0	27.59	27.59
01083020401	39.19	39.19	35.69	35.31	43.1	43.1	80.28	79.9
01083020900	72.88	72.58	90.74	90.27	112.94	112.32	174.43	173.25
01083020801	38.46	38.46	47.12	47.12	78.53	78.53	96.8	96.8
01085781100	0	0	0	0	0	0	0	0
01085781200	0	0	7.84	7.84	5.03	5.03	18.3	18.3
01085780800	0	0	0	0	0	0	0	0
01085781000	0	0	0	0	0	0	0	0
01087231900	13.36	13.36	24.78	24.78	21.51	21.51	32.64	32.64
01087231602	12.07	12.07	18.18	18.18	14.88	14.88	27.56	27.56
01087231500	3.83	3.83	3.91	3.91	5.95	5.95	13.23	13.23
01087232000	28.82	14.02	20.99	20.99	40.82	21.08	40.2	40.2
01087231800	15.72	15.72	21.02	21.02	28.7	28.7	45.87	45.87
01087232200	3.81	3.81	3.86	3.86	5.08	5.08	9.01	9.01
01087231601	8.49	8.49	14.76	14.76	10.09	10.09	19.17	19.17
01087231603	3.83	3.83	21.99	21.99	5.1	5.1	9.12	9.12
01087231700	6.78	6.78	14.41	14.41	10.92	10.92	18.98	18.98
01087232300	3.85	3.85	3.91	3.91	5.14	5.14	9.12	9.12
01087232100	12.29	12.29	18.68	18.68	15.15	15.15	28.32	28.32
01087231400	6.9	6.9	6.89	6.89	11.57	11.57	21.17	21.17
01089010301	34.61	34.61	40.35	40.35	78.5	78.35	97.79	97.79
01089001500	192.95	189.93	163.58	159.77	359.38	293.06	463.89	380.08
01089001402	141.81	141.66	138	137.81	237.43	236.98	316.99	316.8
01089000702	179.7	179.7	143.78	143.78	277.83	277.75	361.13	359.66
01089010200	23.37	23.37	22.39	22.39	56.42	56.42	64.7	64.7
01089000701	176.92	176.92	144.13	144.13	274.32	274.32	360.05	360
01089001903	203.33	202.51	150.46	150.46	252.5	240.81	343.99	343.99
01089000902	164.37	163.52	134.99	134.99	243.61	243.61	335.93	335.93
01089010621	106.24	106.24	95.75	95.75	181	181	239.62	239.62
01089002912	176.62	176.62	119.2	119.05	200.83	200.62	275.6	275.45
01089010624	48.62	48.62	56.8	56.8	108.56	108.56	143.13	143.13
01089000602	175.63	175.58	143.72	143.72	279.18	279.18	365.69	365.69
01089002400	188.09	188.09	160.54	160.54	292.64	292.25	380.57	380.15
01089000901	171.33	171.33	139.84	139.84	255.48	255.48	346.29	346.29
01089000302	152.51	152.51	120.3	120.3	218.61	218.61	289.81	289.81
01089000301	160.13	160.13	124.52	124.52	219.31	219.31	295.76	295.76
01089011012	58.44	58.44	66.89	66.68	129.57	129.57	158.99	158.48
01089010502	47.78	47.78	56.21	56.21	100.23	100.23	134.4	134.4
01089000503	177.42	176.68	151.26	151.02	277.64	277.64	373.61	373.36
01089011400	9.55	9.55	14.6	14.54	5.73	5.73	18.23	18.17
01089000202	138.37	138.37	102.49	102.49	187.32	187.32	244.43	244.43
01089011300	3.24	3.24	5.92	5.92	1.77	1.77	7.39	7.39
01089002600	258.72	215.7	198.01	169.67	343.97	286.06	444.57	404.97
01089000601	162.35	162.35	136.17	136.17	239.22	234.93	324.91	324.01
01089000403	117.55	117.55	110.16	110.16	185.91	185.91	255.38	255.38
01089010612	133.2	133.2	129.55	129.55	219.01	219.01	305.95	305.95
01089011021	140.24	138.94	138.67	138.67	228.18	223.97	307.86	307.86
01089010100	18.42	18.28	23.8	23.56	50.96	50.96	63.34	63.1
01089003100	289.43	204.82	291.33	179.38	582.99	308.22	759.3	414.63
01089011014	127.83	127.83	120.97	120.93	220.13	220.13	294.47	294.34
01089002921	147.57	147.57	110.6	110.6	200.98	200.79	267.42	267.42
01089000201	156.98	150.53	121.15	121.15	208.08	203.79	288.93	288.93
01089010701	103.73	103.73	89.83	89.83	171.73	171.73	228.29	228.29
01089010302	23.69	23.69	26.51	26.51	57.88	57.88	71.88	71.88
01089001902	194.85	194.85	138.94	138.94	233.88	233.88	323.74	323.74
01089001700	191.62	191.62	161.57	161.57	281.85	281.85	393.01	393.01
01089002300	192.81	192.81	161.56	161.56	299.94	299.26	387.48	385.97
01089000502	157.41	157.41	124.24	124.24	231.94	231.94	310.8	310.8
01089001301	179.55	178.92	145.56	145.56	282.72	282.09	357.49	355.61
01089001302	187.76	187.76	160.4	160.4	290.79	290.28	388.06	388
01089010402	9.85	9.72	14.82	14.82	32.25	32.25	25.28	25.28
01089010902	20.95	20.61	20.94	20.94	52.52	52.52	61.66	61.66
01089010800	123.14	123.14	112.84	112.84	203.45	203.45	278.85	278.85
01089000501	159.18	159.18	127.1	127.1	229.93	229.93	309.55	309.55
01089010901	147.17	147.04	112.45	112.45	184.91	184.87	260.9	260.9
01089002801	205.19	196.84	148.75	140.43	235.48	234.55	325.95	316.24
01089011100	0	0	0	0	0	0	0	0
01089002722	192.43	192.43	139.62	139.62	230.16	230.16	316.81	316.81
01089002501	190.17	178.15	171.51	156.23	292.11	275.28	384.6	369.32
01089001901	187.78	187.78	160.4	160.4	288.91	288.91	390.49	390.49
01089010401	2.25	2.25	2.17	2.17	2.77	2.77	5.75	5.75
01089002721	209.13	192.78	146.79	146.79	232.42	230.19	326.94	326.94
01089011011	118	118	108.82	108.82	171.91	171.91	248.37	248.37
01089001200	190.78	177.12	152.61	148.43	272.96	271.01	365.65	359.39
01089011022	144.2	140.24	137.27	134.13	227.63	225.36	314.71	306.2
01089002701	249.38	196.95	159.51	144.82	237.12	232.51	337.13	322.85
01089002200	193.75	193.75	165.47	165.47	297.76	297.76	395.94	395.94
01089002502	165.28	165.28	133.94	133.94	241.35	236.57	322.23	315.5
01089002922	148.93	148.93	114.29	114.29	193.06	193.06	264.76	264.76
01089001000	185.62	185.24	149.24	149.24	282.03	282.03	363.97	363.97
01089001801	141.99	141.99	106.91	106.91	194.23	194.23	262.78	262.78
01089002802	177.63	177.63	119.24	119.24	203.51	203.51	277.46	277.46
01089011200	132.55	132.54	127.26	127.2	218.73	218.71	288.31	288.2
01089011013	143.28	143.19	136.34	136.21	228.04	228.04	312.61	311.67
01089002911	179.25	179.25	120.34	120.34	203.68	203.68	279.53	279.53
01089001401	126.09	126.09	114.17	114.17	208.56	208.56	279.77	279.77
01089002100	202.91	192.82	178	160	311.08	293.4	384.32	366.32
01089010622	128.01	127.19	123.23	122.8	224.08	213.74	294.05	288.06
01089010501	33.92	33.92	40.21	40.21	82.97	82.97	103.03	103.03
01089002000	238.72	229.18	180.53	180.53	324.97	318.19	430.25	430.25
01089010623	88.38	88.31	77.64	77.29	145.42	145.35	185.7	185.23
01089010702	98.68	98.68	83.13	83.13	161.04	160.9	214.16	214.16
01089003000	187.71	187.71	154.63	154.63	284.82	284.82	375.13	375.13
01091973100	0	0	0	0	0	0	0	0
01091973200	26.89	26.89	32.82	32.82	16.7	16.7	146.66	146.66
01091973400	137.03	137.03	254.1	252.1	440.14	440.14	497.85	493.85
01091972900	178.19	178.19	293.7	293.7	447.67	447.67	529.99	529.99
01091973000	58.5	55.31	46.94	44.19	0	0	41.94	39.18
01091973300	32.92	32.17	33.18	32.88	0	0	33.18	32.88
01093964600	265.42	265.18	152.05	151.82	286.13	285.88	222.43	222.09
01093964000	30.83	30.83	52.42	52.42	37.85	37.85	52.33	52.33
01093964300	72.76	72.76	136.64	136.32	64.2	64.2	162.35	161.87
01093964400	76.86	73.97	180.77	170.29	93.52	88.71	207.8	196.09
01093964200	30.51	30.51	69.8	69.8	33.89	33.89	81.18	81.18
01093964500	115.85	115.85	61.06	60.12	124.34	124.34	72.83	72.83
01093964700	357.26	353.76	126.03	125.41	383.66	379.9	215.38	214.26
01093964100	44.83	44.83	72.99	72.99	31.93	31.93	84.66	84.66
01095031200	143.35	138.87	149.34	140.06	148.21	143.08	257.69	241.19
01095030904	80.14	80.14	71.68	71.68	77.46	77.46	130.77	130.77
01095031100	73.15	73.15	63.73	63.73	68.43	68.31	109.82	109.21
01095030402	84.46	84.29	45.6	45.43	37.31	37.14	105.13	104.96
01095030300	28.23	28.23	20.3	20.3	17.95	17.95	50.06	50.06
01095030702	76.47	76.47	69.44	68.88	74	72.25	133.26	133.26
01095030201	29.84	27.82	14.49	13.32	14.92	13.91	28.98	26.64
01095030701	130.21	113.42	106.11	99.87	118.61	103.01	207.67	194.67
01095030401	95.47	95.17	87.37	87.2	67.74	67.43	175.82	175.3
01095031000	48.64	48.64	33.68	33.68	37.11	37.11	61.71	61.71
01095030902	82.32	82.32	70.33	70.33	76.56	76.56	131.83	131.83
01095030600	87.13	86.55	79.35	78.6	73.85	73.27	150.2	149.08
01095030202	33.03	33.03	32.66	32.66	23.79	23.79	50.21	50.21
01095030903	95.92	89.5	87.77	83.88	81.82	80.66	145.26	140.88
01095030801	92.79	92.79	87.93	87.93	86.93	86.92	148.65	148.6
01095030802	108.54	107.88	98.81	98.39	107.58	107.02	173.68	172.74
01095030100	0	0	0	0	1.34	1.34	1.38	1.38
01095030500	89.25	86.46	66.75	65.26	60.65	59.16	166.6	162.29
01097006407	5.77	5.77	5.79	5.79	3.11	3.11	3.1	3.1
01097000903	145	145	189.62	172.93	288.96	288.96	435.43	391.95
01097000902	163.07	149.27	203.54	182.37	334.26	310.3	473.74	418.6
01097003501	112.55	112.55	155.12	155.12	232.4	232.4	323.53	322.8
01097006103	94.09	94.09	135.52	135.52	210.37	210.37	289.39	289.39
01097006200	61	61	55.48	55.48	20.67	20.67	66.03	66.03
01097003708	86.68	86.68	111.42	111.21	177.04	177.04	233.23	233.23
01097003608	115.85	115.85	160.25	160.25	235.77	235.77	325.99	325.99
01097006105	114.33	114.33	176.93	159.38	194.84	194.84	304.28	280.69
01097002400	137.91	137.91	168.36	168.36	279.84	279.61	376.34	375.97
01097000702	132.02	132.02	172.67	172.67	273.99	273.99	387.78	387.78
01097004100	137.64	137.64	182.59	182.59	276.64	276.64	401.39	401.39
01097000200	132.42	130.81	201.21	192.64	266.74	264.41	453.91	447.73
01097001502	114.93	114.93	150.11	150.11	236.12	236.12	346.05	346.05
01097001100	140.89	140.89	186.13	179.87	286.63	286.46	420.65	417.32
01097005000	96.39	96.39	140.12	140.12	213.75	213.75	302.77	302.77
01097007102	67.1	67.1	79.39	79.39	122.08	122.08	158.73	158.73
01097000901	186.75	147.3	232.11	180.72	365.2	302.78	534.7	411.32
01097002100	121.12	121.12	150.21	150.21	248.54	248.54	334.03	333.25
01097007500	125.61	125.61	170.6	169.41	255.43	255.43	365.83	365.83
01097003404	94.96	94.96	129.88	129.88	195.28	195.28	259.23	259.23
01097003706	88.45	88.45	125.52	125.31	182.4	182.4	252.74	252.4
01097005100	103.71	103.71	144.4	144.4	221.37	221.37	314.62	314.62
01097003602	88.95	88.95	131.63	131.63	189.64	189.64	269.38	269.38
01097003402	93.66	93.66	135.48	135.48	209.82	209.82	291.27	291.27
01097007103	9.25	9.25	15.65	15.65	30.15	30.15	37.19	37.19
01097007000	53.11	53.11	69.7	69.7	118.33	118.33	157.63	157.63
01097001200	121.12	121.12	174.04	172.73	255.67	254.78	396.9	396.11
01097990000			-9999	-9999
01097007202	0	0	0	0	0	0	0	0
01097003407	73.85	73.85	110.7	110.7	158.97	158.97	221.87	221.87
01097000701	133.2	127.06	173.62	158.63	284.65	265.23	410.56	355.36
01097006405	92.86	92.86	130.29	130.29	187.13	186.43	250.1	250.1
01097007700	143.65	143.65	184.15	184.15	287.08	287.08	402.97	402.97
01097005700	1.65	1.65	10.29	10.29	0.93	0.93	12.37	12.37
01097003204	128.85	122.21	181.99	167.7	306.36	275.05	416.11	368.79
01097002600	150.98	150.98	186.35	185.71	307.6	307.6	421.35	410.92
01097007101	69.65	69.65	83.75	83.75	123.85	123.85	167.94	167.17
01097004800	117.69	117.69	150.56	148.47	238.43	238.43	318.57	318.57
01097003302	140.48	123.82	186.94	168.37	275.61	263.71	371.52	354.11
01097000401	157.32	111.47	176.39	173.66	229.79	229.09	389.98	388.74
01097003502	122.05	121.43	170.46	167.31	270.14	261.44	359.52	354.26
01097005200	104.46	104.46	146.99	146.99	221.68	221.68	320.41	320.41
01097002200	120.51	120.51	156.4	156.4	247.68	247.68	348.11	347.72
01097001400	126.46	126.46	153.99	153.99	250.4	250.4	345.94	345.94
01097001901	50.24	50.24	66.82	66.82	111.2	111.2	150.4	150.4
01097006404	93.82	93.57	127.65	126.89	180.36	180.25	246.81	246.52
01097006902	67.06	67.06	87.63	87.63	144.9	144.9	192.24	192.24
01097003205	111.4	109.73	147.98	147.56	232.21	231.54	319.44	319.13
01097003000	122.23	122.23	157.42	157.42	248.99	248.99	346.41	345.33
01097006901	81.58	81.58	99.55	99.55	138.21	138.21	186.56	186.56
01097007600	125.86	125.86	169.68	169.68	262.66	262.66	376.38	376.38
01097006801	79.7	79.43	102.8	102.8	155.14	155.14	211.15	211.15
01097006600	47.51	47.51	51.94	51.94	36.02	36.02	76.48	76.48
01097005800	0	0	22.1	21.68	0	0	22.1	21.68
01097002301	115.54	115.54	151.94	151.94	234.61	234.61	338.53	338.53
01097003902	123.83	123.83	154.11	151.36	253.29	253.29	339.57	336.82
01097002302	130.8	130.8	164.58	164.58	263.53	263.53	373.32	373.32
01097001001	190.54	116.8	211.87	163.63	371.37	249.31	490.11	373.64
01097006501	18.78	18.78	23.44	23.44	32.79	32.79	43.95	43.95
01097003100	122.62	122.45	153.26	153.26	249.33	248.98	336.27	335.41
01097007201	19.91	19.91	19.48	19.48	6.89	6.89	14.27	14.27
01097002900	131.35	131.35	168.88	168.51	282.67	281.73	382	382
01097002502	161.91	151.31	194.59	194.59	326.45	307.98	429.82	429.82
01097003408	115.79	115.79	159.83	159.83	234.83	234.83	326.16	326.16
01097002800	149.59	149.59	197.05	197.05	308.49	308.49	431.35	431.35
01097006702	100.91	100.91	119.5	119.5	144.36	144.36	214.08	214.08
01097006502	3.92	3.92	3.73	3.73	1.58	1.58	4.37	4.37
01097003406	116.91	116.91	157.6	156.23	236.83	236.83	318.12	316.75
01097003607	121.61	121.61	163.75	163.75	244.52	243.75	335.66	335.66
01097006302	63.4	63.09	96.66	96.35	117.4	117.4	174.93	174.82
01097002000	79.13	79.13	97.04	97.04	174.27	174.27	228.99	228.99
01097003709	104.21	104.21	137.17	137.17	213.24	213.24	294.22	294.22
01097005900	40.4	40.4	58.93	58.93	5.77	5.77	32.71	32.71
01097006102	63.71	63.71	95.93	95.93	116.79	116.79	175.6	175.6
01097007300	37.68	29.65	32.78	29.87	12.41	9.73	23.52	21.59
01097003710	106.28	106.28	141.45	141.29	217.79	217.79	299.66	299.18
01097000500	170.59	127.78	190.13	173.31	307.15	266.41	418.18	391.56
01097005300	97.93	97.93	142.11	142.11	216.98	216.98	306.9	306.9
01097001501	102.69	102.69	147.59	147.59	216.03	216.03	343.14	343.14
01097006403	77.9	77.9	98.14	98.14	157	157	204.25	204.25
01097003606	132.67	130.78	185.12	182.55	320.98	273.11	398.59	385.85
01097003705	104.35	104.35	140.29	138.69	204.18	204.18	277.78	275.11
01097002501	158.45	156.39	197.5	194.83	331.33	327.65	447.56	440.81
01097003202	116.99	116.99	158.55	158.55	249.79	249.79	338.92	338.92
01097006406	64.86	63.49	84.31	84.02	113.25	112.47	153.34	153.05
01097003301	147.13	121.1	205.71	167.95	354.44	270.21	462.54	367
01097005500	87.72	85.67	123.16	122.57	183.69	183.69	263.56	262.97
01097003707	108.47	108.47	151.08	151.08	229.15	229.15	318.06	318.06
01097002700	143.03	140.28	192.2	191.6	371.97	306.99	439.58	430.45
01097001800	81.53	81.53	99.99	99.99	180.82	180.82	240.83	240.83
01097001902	68.3	68.3	85.29	85.29	157.77	157.77	211.45	211.45
01097004900	135.82	135.82	176.57	176.57	276.33	276.33	380.36	380.36
01097005400	95.78	91.45	128.3	124.8	191.48	188.59	264.62	261.69
01097003901	116.07	116.07	164.14	163.88	248.24	248.24	356.19	355.93
01097006301	62.14	62.14	82.65	82.65	116.65	116.65	158.6	158.6
01097003203	121.1	120.84	166.31	165.41	262.4	262.14	355.08	352.4
01097000800	148.43	128.48	181.82	170.05	336.03	272.83	427.29	384.66
01097000600	132.16	122.73	172.91	165.08	255.07	255.07	373.01	368.37
01097003703	123.07	123.07	231.39	160.24	246.14	246.14	456.4	331.48
01097001002	120.32	119.66	159.19	158.23	244.84	244.84	364.38	363.43
01097006000	61.59	59.94	85.12	85.12	8.8	8.56	44.46	44.46
01097005600	58.84	58.84	101.91	101.91	112.72	112.72	195.33	195.14
01097004000	125.82	125.82	168.69	168.69	257.26	257.26	364.73	364.73
01097006701	23.47	23.47	23.83	23.83	8.85	8.85	20.47	20.47
01097003704	136.43	136.18	187.81	182.37	290.4	287.55	396.77	386.43
01097006104	1.64	1.64	16.79	16.79	0.93	0.93	21.27	21.27
01097003405	114.29	114.29	155.57	155.57	233.18	233.18	321.73	321.73
01097006402	77.67	76.48	107.44	105.21	154.99	154.4	207.73	207.73
01097003605	46.46	46.46	68.46	68.46	1688.05	101.31	948.62	144.2
01097000402	125.38	125.38	146.98	143.96	250.14	250.11	326.71	324.9
01097001302	117.55	117.55	150.17	150.17	244.37	244.37	346.82	346.82
01097007400	104.38	104.38	134.02	134.02	225.35	225.35	312.25	311.41
01097003800	36.79	36.79	49.02	49.02	77.09	77.09	105.64	105.64
01097006802	77.95	77.79	100.16	99.5	145.74	145.4	201.37	200.54
01099076100	30.51	30.34	31.15	31.08	0	0	31.15	31.08
01099076000	64.34	63.75	67.46	67.05	102.22	101.24	146.58	146.18
01099075700	0	0	0	0	0	0	0	0
01099076200	0	0	0	0	0	0	0	0
01099075900	68.02	68.02	92.04	92.04	105.8	105.8	212.3	212.3
01099075800	37.71	37.71	35.61	35.61	60.32	60.32	75.35	75.35
01099075600	0	0	0	0	0	0	0	0
01101005800	0	0	0	0	0	0	0	0
01101005609	71.17	71.17	102.46	102.46	128.85	128.85	209.83	209.83
01101001800	107.64	107.64	142.41	140.71	147.25	147.25	258.63	255.24
01101005606	84.04	84.04	126.83	126.83	157.68	157.68	257.26	257.26
01101002700	74.98	74.98	110.19	110.19	131.15	131.15	224.23	224.23
01101005407	90.39	81.19	130.17	122.21	170.47	149.33	287.37	257.62
01101000300	66.74	66.74	82.77	82.77	79.79	79.79	144.97	144.97
01101001400	102.71	99.74	135.53	132.02	145.26	141.73	251.65	246.62
01101002100	114.35	113.53	145.83	145.36	165.25	163.4	269.45	268.62
01101005402	84.95	84.95	134.76	134.76	155.47	155.32	282.59	282.2
01101005409	102.05	102.05	139.76	139.76	159.98	158.19	272.9	271.66
01101002300	98.78	98.78	140.42	140.42	141.01	138.89	257.18	257.18
01101005604	1.84	1.84	2.22	2.22	2.9	2.9	5.91	5.91
01101001000	115.95	115.95	151.24	151.24	138.15	138.15	264.37	264.37
01101000900	0	0	0	0	0	0	0	0
01101001700	106.89	106.89	141.86	141.86	151.24	151.24	266.28	266.28
01101005408	75.04	74.81	110.48	110.48	138.51	137.83	229.95	229.95
01101000100	81.66	81.66	195.18	116.01	114.88	114.88	493.83	212.74
01101000200	233.89	91.21	243.44	129.71	253.63	128.31	386.58	237.88
01101005610	58.22	58.22	87.38	87.38	116.54	116.54	178.61	178.61
01101000400	89.41	89.41	112.54	112.54	110.57	110.57	196.63	196.63
01101005700	0	0	0	0	0	0	0	0
01101002500	91.5	91.5	134.11	134.11	132.82	132.82	252.62	252.62
01101001100	97	97	119.6	119.6	134.62	134.62	218.26	218.26
01101001600	105.99	105.99	142.18	139.16	151.96	150.62	266.31	259.23
01101003100	102.24	102.24	138.92	138.92	155.03	155.03	264.89	264.89
01101005301	51.6	51.6	66.12	66.12	83.13	83.13	127.18	127.18
01101002900	115.61	99.74	146.26	143.49	191.74	154.97	281.09	276.49
01101000500	101.35	101.35	139.36	136.58	141.8	140.46	258.24	250.91
01101005902	81.25	80.98	108.7	108.18	112.43	112.43	194.76	194.76
01101002800	101.2	100.45	139.87	139.1	157.69	157.69	269.84	269.84
01101005101	117.63	117.63	163.68	163.68	137.62	137.62	294.26	294.26
01101001900	106.61	106.61	140.09	140.09	145.87	145.87	257.77	257.77
01101002400	79.49	79.49	113.24	113.24	110.22	110.22	204.93	204.93
01101005406	84.51	83.93	126.78	125.25	154.02	152.99	267.68	263.24
01101005611	71.55	71.55	101.64	100.53	126.43	126.43	206.69	204.46
01101003301	101.41	101.41	137.5	136.09	160.64	146.08	271.56	257.45
01101005607	70.32	70.32	99.66	99.66	126.29	126.29	201.68	201.68
01101005504	37.02	37.02	52.77	52.77	66.31	66.31	108.33	108.33
01101000600	238.17	102.93	268.29	140.18	266.34	146	401.23	258.88
01101005605	72.57	72.57	105.07	105.07	134.32	134.32	217.82	217.82
01101003302	116.57	114.27	156.73	156.61	179.4	171.04	295.07	294.6
01101002600	94.83	89.76	121.5	120.21	129.88	128.43	233.86	231.28
01101005612	45.44	45.44	61.99	61.99	87.98	87.98	139.49	139.49
01101002201	114.73	114.73	153.32	153.32	167.46	167.39	280.21	280.21
01101005608	54.9	54.9	85.64	85.64	114.82	111.99	184.57	184.57
01101002202	98.47	98.47	141.49	141.49	150.46	150.46	267.21	267.21
01101006000	44.2	44.2	55.39	55.39	46.29	46.29	88.74	88.74
01101005502	43.17	43.17	64.91	64.91	81.05	81.05	140.39	140.39
01101005410	73.93	73.93	111.96	111.96	135.61	134.99	230.86	230.65
01101003200	81.6	81.6	116.76	116.76	147.71	147.71	233.64	233.64
01101005503	68.66	68.66	96.94	96.85	122.77	122.77	194.16	194.16
01101001200	101.95	101.95	136.02	136.02	141.5	141.5	248.23	248.23
01101005501	48.53	48.53	72.04	72.04	93.52	93.52	159.32	159.32
01101005403	85.72	85.72	137.14	137.14	157.07	156.58	288.92	288.84
01101005102	94.86	94.86	141.64	141.64	137.92	137.92	267.76	267.76
01101001500	263.75	91.1	290.88	123.25	300.85	133.59	428.27	232.58
01101000700	101.57	101.57	141.33	139.51	144.81	144.81	260.38	260.38
01101005901	60.27	60.27	80.13	80.13	97.85	97.85	146.17	146.17
01101002000	116.33	115.48	149.64	149.64	172.48	170.91	282.12	282.12
01101005603	78.95	78.95	113.25	113.25	144.84	144.84	224.25	224.25
01101001300	107.15	106.91	147.09	146.9	152.57	152.57	274.25	274.06
01101006100	81.72	81.72	106.01	106.01	112.26	112.26	190.73	190.73
01101003000	81.49	81.49	108.56	108.56	113.83	113.83	197.26	197.26
01101005302	118.93	118.93	172.98	172.98	145.05	145.05	320.08	320.08
01103000900	99.29	97.22	128.43	128.16	115.07	110.93	209.54	208.87
01103005303	98.02	98.02	118.6	112.05	95.54	95.54	186.73	180.18
01103000800	97.75	97.75	124.85	124.85	115.42	115.42	206.64	206.64
01103005108	77.49	74.48	91.42	86.61	88.3	86.97	128.6	124.4
01103005101	75.91	75.91	101.62	101.62	81.2	81.2	180.42	180.34
01103005200	4.9	4.9	4.83	4.83	2.16	2.16	5.45	5.45
01103005304	93.62	93.62	109.53	109.53	91.09	91.09	170.97	170.97
01103000400	149.16	139.92	175.39	173.74	209.94	202.68	336.24	334.83
01103005301	7.46	7.46	12.67	12.63	7.37	7.37	32.72	32.54
01103005701	32.78	32.78	9.66	9.66	6.08	6.08	9.85	9.85
01103005103	70.57	70.57	83.48	83.48	81.92	81.92	130.74	130.74
01103000700	102.21	102.21	120.3	120.3	125.78	125.78	223.24	223.24
01103001000	90.08	90.08	113.53	112.55	100.07	100.07	183.2	182.47
01103005106	81.85	81.85	103.34	103.34	89.93	89.93	163.2	163.2
01103005702	65.4	65.4	50.67	50.67	90.46	90.46	121.81	121.81
01103005105	75.87	75.61	86.42	86.42	85.63	85.63	126.58	126.58
01103000100	121.74	121.74	148.97	142.11	179.2	179.2	305.68	292.18
01103000200	80.54	80.54	94.05	94.05	103.34	103.34	153.64	153.64
01103005109	82.25	82.25	98.89	97.83	97.47	97.47	155.19	154.3
01103005500	86.53	86.53	99.76	99.76	86.49	86.49	159.73	159.73
01103005600	0	0	16.38	16.25	0	0	16.38	16.25
01103000600	107.79	107.79	123.96	123.96	130.89	130.89	230.26	230.26
01103005405	33.32	33.32	37.9	37.9	38.39	38.39	57.22	57.22
01103005404	33.35	33.35	38.01	38.01	38.43	38.43	61.77	61.77
01103000300	116.41	116.41	142.31	142.31	136.86	136.86	262.25	262.25
01103005302	89.47	89.06	105.79	105.79	84.49	84.09	164.74	164.74
01103005107	32.88	32.88	37.17	37.17	38.61	38.61	53.63	53.63
01105687000	88.42	81.44	102.13	99.15	35.37	32.57	51.06	49.58
01105686800	0	0	0	0	0	0	0	0
01105687100	96.87	96.87	39.25	39.25	32.29	32.29	78.49	78.49
01107050400	116.12	114.26	107.54	104.38	35.61	35.61	105.42	101.63
01107050100	100.55	99.64	80.27	77.21	54.28	53.83	78.5	74.42
01107050300	245.4	244.73	151.54	150.41	115.3	114.97	109.95	109.32
01107050200	71.85	71.85	87.55	87.55	72.67	72.67	117.78	117.78
01107050000	8.96	8.96	13.78	13.78	16.92	16.41	18.38	18.38
01109188900	95.26	95.26	100.58	100.58	53.54	52.94	184.31	183.62
01109188700	40.02	40.02	42.18	42.18	25.37	25.37	82.83	82.83
01109189100	132.82	112.29	139.4	123.48	86.09	68.13	271.71	235.67
01109189200	39.95	39.95	42.83	42.83	25.33	25.33	84.11	84.11
01109189300	48.37	47.94	51.77	51.64	24.93	24.93	84.17	84.17
01109188600	18.44	18.44	17.34	17.34	4.07	4.07	19.88	19.88
01109188800	66.34	66.34	68.25	68.25	38.71	38.71	129.71	129.71
01109189000	123.67	121.23	132.31	132.31	75.44	75.03	254.07	254.07
01111000100	15.79	15.79	42.94	42.94	7.89	7.89	11.71	11.71
01111000300	68.55	67.79	144.52	142.66	24.13	23.75	46.18	45.67
01111000600	0	0	0	0	0	0	0	0
01111000400	77.76	75.7	83.91	83.3	7.8	7.8	43.33	43.03
01111000200	32.55	32.34	28.02	27.98	0	0	28.02	27.98
01111000500	77.31	77.31	83.93	83.93	7.97	7.97	43.35	43.35
01113030800	156.44	156.44	112.1	112.1	181.61	181.61	223.81	223.81
01113031200	28.29	28.29	13.27	13.27	24.35	24.35	20.97	20.97
01113030402	141.78	141.31	113.09	112.19	178.71	178.01	243.57	241.18
01113030902	51.16	51.14	26.5	26.42	47.48	47.48	51.38	51.3
01113030700	167.4	166.98	124.88	124.88	197.35	197.35	260.67	260.67
01113030500	137.11	137.11	108.08	107.27	168.02	168.02	219.5	219.23
01113030300	184.39	184.28	132.81	132.81	220.69	220.58	278.85	278.85
01113030901	94.31	94.31	67.39	66.61	108	108	138.46	137.68
01113031100	0	0	0	0	0	0	0	0
01113030600	159.85	159.85	111.95	111.95	185.22	185.22	223.21	223.21
01113031000	48.91	48.91	27.24	27.24	50.83	50.83	53.21	53.21
01113030401	168	168	127.3	121.19	200.98	200.98	277.9	251.93
01113030200	179.59	178.72	131.17	131.17	213.54	212.67	275.03	275.03
01115040201	64.91	64.23	137.31	130.82	35	34.32	166.53	158.86
01115040105	15.96	15.96	30.72	30.72	4.42	4.42	43.76	43.34
01115040300	0	0	0	0	0	0	0	0
01115040205	29.57	29.57	57.05	57.05	12.68	12.68	70.53	70.53
01115040502	0.27	0.27	3.42	3.42	3.24	3.24	5.3	5.3
01115040103	0.55	0.55	0.26	0.26	1.11	1.11	1.65	1.65
01115040501	9.15	9.15	26.05	25.93	26.02	25.86	51.6	51.44
01115040104	76.57	76.38	116.24	116.03	155.09	154.72	252.99	252.58
01115040204	34.11	34.11	62.14	62.14	12.78	12.78	80.01	80.01
01115040401	21.17	21.17	11.24	11.24	5.1	5.1	16.56	16.56
01115040106	24.85	24.85	38.6	38.6	11.15	11.15	54.11	54.11
01115040203	63.07	61.94	117.95	117.7	19.34	19.15	145.46	145.15
01115040402	16.03	15.85	13.07	12.66	0.48	0.48	14.6	14.19
01117030303	147.96	145.35	209.22	207.24	378.14	375.84	536.4	532.89
01117030609	5.61	5.61	13.68	13.68	13.96	13.96	34.09	34.09
01117030604	14.29	14.29	25.65	25.61	31.09	31.09	71.99	71.94
01117030103	15.29	15.29	23.06	23.06	4.75	4.75	24.92	24.92
01117030342	111.67	111.67	176.66	176.66	270.5	270.5	435.78	435.78
01117030316	78.86	78.86	118.12	118.12	208.45	208.45	319.4	319.4
01117030319	80.79	78.01	120.03	120.03	216.26	205.34	324.52	324.52
01117030320	20.55	20.55	36.57	36.57	46.37	46.37	98.73	98.73
01117030408	1.84	1.84	2.45	2.45	0.92	0.92	15.09	14.8
01117030704	12.1	12.1	16.79	16.79	0	0	9.59	9.59
01117030214	14.11	14.11	28.53	27.79	11.2	11.2	33.61	33.24
01117030605	18.96	18.96	29.46	29.36	33.05	33.05	72.9	72.9
01117030701	12.33	12.33	16.79	16.79	0	0	9.59	9.59
01117030900	3.12	3.12	2.88	2.88	4.79	4.79	8.36	8.36
01117030406	23.17	23.17	17.49	17.49	16.91	16.91	44.91	44.91
01117030334	58.23	58.23	89.62	89.62	139.4	139.3	207.87	207.87
01117030405	21.32	21.32	16.27	16.27	16.47	16.47	44.83	44.83
01117030337	10.39	10.39	23.89	23.89	27.88	27.88	64.36	64.36
01117030217	80.55	78.24	119.56	114.49	190.72	188.92	288.99	281.03
01117030501	36.29	36.29	47.27	47.27	33.63	33.63	86.01	86.01
01117030331	83.56	83.56	121.71	121.71	211.85	211.85	320.3	319.56
01117030305	87.2	87.2	132.02	132.02	219.59	218.96	336.59	336.59
01117030304	85.88	85.88	129.71	129.27	227.8	227.8	341.84	336.77
01117030212	144.42	144.42	208.86	208.86	372.8	372.8	532.57	532.57
01117030703	42.83	42.83	59.61	52.25	2.12	2.12	37.8	33.6
01117030102	11.58	11.58	19.72	19.72	0.4	0.4	16.46	16.46
01117030336	25.51	25.51	50.2	50.2	58.97	58.97	109.45	109.45
01117030344	84.5	84.5	127.84	127.84	204.48	204.48	314.51	314.51
01117030317	55.74	55.74	83.09	83.09	150.75	150.75	234.12	234.12
01117030340	75.95	75.72	116.4	116.03	205.14	205.14	320.85	320.11
01117030800	36.14	36.14	53.51	53.51	0.76	0.76	35.41	35.41
01117030314	157.47	157.47	220.1	219.97	386.78	386.78	565.53	563.52
01117030332	82.92	82.92	126.31	126.31	224.12	224.12	333.61	333.61
01117030315	85.83	85.83	131.86	131.86	229.36	229.36	347.16	347.16
01117980000			-9999	-9999
01117030607	19.65	19.65	34.42	34.42	52.2	52.2	100.11	100.11
01117030216	85.88	85.79	120.46	120.31	199.61	198.68	294.01	292.84
01117030330	142.33	141.99	210.25	210.25	369.6	368.91	535.16	535.16
01117030608	67.41	67.41	96.4	96.4	177.58	177.58	278.03	278.03
01117030306	52.8	52.8	82.37	82.37	147.95	147.29	241.45	241.25
01117030341	77.36	77.36	118.27	118.27	204.48	204.48	322.07	322.07
01117030211	18.23	18.23	32.05	32.05	38.47	38.47	69.14	69.14
01117030333	89.38	89.38	142.1	142.1	246.21	246.13	372.36	372.25
01117030213	144.29	144.24	209.14	208.69	374.1	374.1	530.58	530.58
01117030502	46.28	45.41	61.96	61.96	32.93	32.64	90.66	90.66
01117030407	37.79	16.14	34.63	15.2	23.5	12.67	69.59	40.45
01117030345	53.15	52.7	75.14	75.14	147.67	145.44	223.64	223.64
01117030215	70.92	70.2	109.98	109.65	164.95	164.83	248.27	247.69
01119011600	0	0	0	0	0	0	0	0
01119011500	104.14	103.63	48.56	48.26	0	0	24.28	24.13
01119011300	18.32	16.89	0	0	18.32	16.89	32.39	30.07
01119011400	0	0	0	0	0	0	0	0
01121010302	1.71	1.71	0.67	0.67	0	0	0.67	0.67
01121011100	45.23	45.23	65.54	65.54	48.72	48.72	125.82	125.82
01121011900	50.1	48.09	81.36	81.36	40.39	38.38	170.5	168.57
01121011600	48.41	48.1	83.55	83.55	39.13	38.82	174.27	174.27
01121010700	59.47	57.95	63.95	63.95	73.33	73.33	95.53	95.53
01121010202	114.11	113.97	144.08	143.97	102.36	102.36	191.29	191.17
01121011300	42.28	40.93	75.7	68.51	26.06	26.06	127.31	122.51
01121010500	30.5	30.5	30.87	30.87	41.68	41.68	33.99	33.99
01121011000	42.61	42.61	48.19	48.19	59.78	59.78	52.14	52.14
01121011500	29.79	29.79	52.11	52.11	23.87	23.87	113.27	113.27
01121010600	58.72	58.72	74.08	74.08	72.12	72.12	110.31	110.31
01121010900	89.91	38.47	75.39	47.24	129.26	52.1	82.18	51.69
01121010102	37.12	36.89	39.02	38.86	28.42	28.42	52.5	52.42
01121011200	1.03	1.03	0	0	0	0	0	0
01121010301	59.97	59.97	74.08	74.08	73.65	73.65	110.31	110.31
01121010201	82.51	81.43	106.1	104.71	63.68	63.13	142.37	140.28
01121011400	33.67	33.67	61.32	61.32	24.96	24.96	120.24	120.24
01121012000	47.77	47.77	82.41	82.41	41.58	41.58	173.38	173.38
01121010400	27.46	27.46	31.64	31.64	39.63	39.63	34.28	34.28
01121011700	47.04	47.04	77.52	77.52	37.72	37.72	163.03	163.03
01121010101	111.29	111.29	110.95	110.95	101.06	101.06	169.53	169.53
01121011800	94.84	58.38	156.72	94.19	89.57	58.71	332.37	182.87
01123962700	102.33	102.33	51.35	51.35	73.09	73.09	99.03	99.03
01123962300	205	202.23	223.56	218.93	274.61	270.58	537.53	525.78
01123962600	69.85	69.85	84.79	84.79	81.66	78.95	152.5	152.08
01123962200	59.92	59.92	64.97	64.97	90.35	90.35	167.94	167.94
01123962501	112.14	112.14	116.96	116.96	105.8	105.8	235.82	235.82
01123962000	0	0	0	0	1.46	1.46	1.49	1.49
01123961900	0	0	0	0	0	0	0	0
01123962100	154.87	154.87	176.14	176.14	196.63	196.34	417.88	417.56
01123962502	41.06	40.81	25.41	25.41	7.07	7.07	32.34	32.34
01123962400	137.37	137.37	146.05	141.7	112.43	112.43	270.43	264.89
01125010500	171.82	171.82	233.58	233.58	148.36	148.36	304.22	304.22
01125010303	16.19	16.19	10.15	10.15	4.98	4.98	8.77	8.77
01125011600	206.86	191.47	253.83	248	170.03	158.1	332.54	324.06
01125010405	149.8	148.53	190.53	189.49	140.21	139.79	260.83	260.08
01125010803	136.32	136.32	175.53	175.53	127.99	127.99	241.24	241.24
01125011402	265.1	145.24	298.92	228.02	220.4	121.81	389.12	300.37
01125010403	164.4	160.24	201.16	201.16	151.32	144.79	277.38	277.38
01125010202	138.59	138.59	176.75	176.7	123.4	123.4	238.25	238.21
01125012502	142.06	142.06	179.82	179.82	125.52	125.52	243.22	243.22
01125010301	129.13	129.13	167.08	167.08	122.66	122.66	228.5	228.5
01125011901	184.06	184.06	235.06	234.91	154.11	153.34	308.49	308.03
01125012501	132.2	132.2	169.31	169.31	111.96	111.96	223.74	223.74
01125010802	88.46	88.46	101.08	101.08	71.93	71.93	134.31	133.8
01125010101	126.74	126.74	171.96	171.96	125.17	125.17	238.49	238.49
01125011200	800.11	90.3	566.05	201.7	585.5	78.98	699.23	269.56
01125010201	79.06	79.06	105.61	105.61	82.65	82.65	153.42	153.42
01125011703	146.05	146.05	185.36	185.36	124.21	124.21	247.49	247.49
01125012304	141.07	141.07	181.38	181.38	126.15	126.15	243.91	243.91
01125012405	160.81	160.81	191.18	190.65	133.36	133.36	253.26	252.73
01125010406	188.13	188.13	247.56	247.56	173.33	173.33	332.76	332.76
01125010407	189.42	189.42	252.16	252.16	181.96	181.96	348.63	348.63
01125011701	198.33	179.34	236.45	226.29	155.18	149.23	303.76	296.37
01125010804	141.5	141.5	180.44	180.44	126.65	126.65	243.52	243.52
01125012100	196.18	195.48	245.94	245.33	170.36	170.02	326.53	325.92
01125012600	191.5	185.72	253.72	237.4	174.45	173.62	324.48	322.67
01125010302	3.89	3.89	8.32	8.32	6.11	6.11	15.84	15.84
01125010404	196.87	196.87	252.67	252.67	168.93	168.93	336.21	336.21
01125012700	142.16	142.16	178.45	178.45	129.6	128.58	243.92	241.65
01125012503	145.53	145.53	183.43	183.43	125.82	125.82	246.06	246.06
01125012800	170.05	170.05	233.29	233.29	157	157	316.61	316.61
01125010204	150.3	150.3	195.05	195.05	142.33	142.33	272.44	272.44
01125010602	15.02	15.02	35.54	35.11	27.99	27.99	37.24	37.24
01125010601	70.93	70.93	91.49	91.49	65.86	65.86	122.56	122.56
01125010703	66.62	66.62	89.41	89.41	65.46	65.46	120.6	120.6
01125011401	253.7	155.3	330.79	212.55	202.79	129.89	420.2	278.63
01125010701	72.02	72.02	91	91	60	60	119.64	119.64
01125012000	189.79	187.42	242.67	242.67	156.97	152.24	311.76	311.76
01125010203	99.84	99.84	118.99	118.99	96.94	96.94	169.28	169.28
01125011800	221.86	189.82	253.71	252.17	164.79	159.98	334.06	333.31
01125010702	67.21	67.21	85.34	85.34	60.81	60.81	115.91	115.91
01125012303	139.47	139.02	162.23	161.03	124.46	124.46	220.92	219.71
01125012305	140.49	140.49	178.82	178.82	125.64	125.64	240.3	240.3
01125010103	0	0	0.83	0.83	0	0	0.33	0.33
01125012403	150.5	146.94	188.78	187.69	128.36	128	252.15	250.92
01125011902	176.81	176.81	233.04	232.69	145.1	143.62	300	298.95
01125012404	147.97	147.97	187.74	186.84	129.66	129.66	250.25	250.07
01125010102	68.49	68.49	88.15	88.15	60.32	60.32	117.81	117.81
01127021000	21.34	21.34	31.7	31.7	67.4	67.4	22.75	22.75
01127021500	150.68	150.68	111.91	111.73	85.78	85.78	115.11	114.74
01127020100	286.69	286.69	207.54	207.54	162.82	161.48	205.42	205.42
01127020400	304.73	301.6	221.75	207.47	164.3	163.73	217.89	210.74
01127020800	150.6	150.6	113.94	113.94	79.72	79.72	108	108
01127020700	280.31	280.31	188.31	188.31	154.96	154.96	197.27	197.27
01127021900	17.58	17.58	8.96	8.96	1.64	1.64	6.85	6.85
01127021100	28.84	26.29	62.33	56.87	3.97	3.97	31.16	28.44
01127020300	394.27	394.27	255.86	249.72	219.06	219.06	272.32	265.94
01127020600	294.96	294.96	196.99	196.99	161.83	161.83	207.8	207.8
01127021800	65.56	59.95	42.22	42.22	18.3	18.3	38.59	38.59
01127021300	0	0	1.75	1.75	0	0	1.75	1.75
01127021700	53.28	52.54	38.98	38.06	21.11	20.73	38.91	37.99
01127021400	148.53	148.53	113.15	112.81	97.4	97.4	125.28	124.94
01127020900	123	123	73.59	73.59	73.13	73.13	86.95	86.95
01127021600	18.3	18.3	20.49	20.49	6.55	6.55	14.01	14.01
01127021200	146.28	146.28	113.99	113.99	99.22	99.01	122.16	122.16
01127020200	273.24	272.45	183.38	182.52	177.18	172.49	210.84	206.09
01129044000	118.1	115.7	136.69	135.3	59.05	57.85	82.01	81.18
01129044300	20.2	20.2	25.89	25.89	2.89	2.89	11.51	11.51
01129044100	0	0	4.17	4.17	0	0	16.67	16.67
01129044200	0	0	0	0	0	0	0	0
01129043900	0	0	0	0	0	0	0	0
01131034800	71.18	69.34	192.08	192.08	0	0	180.86	180.86
01131035200	49.31	49.19	93.06	90.66	0	0	58.13	58.13
01131035100	38.06	38.06	81.42	81.42	17.76	17.76	194.98	194.98
01131034700	0	0	0	0	0	0	0	0
01133965503	0	0	0	0	0	0	0	0
01133965600	0	0	0	0	19.06	18.96	18.35	18.35
01133965800	30.52	30.52	53.09	53.09	80.74	79.07	91.47	91.47
01133965900	30.04	29.49	28.95	28.21	150.2	147.45	0	0
01133965502	0	0	0	0	0	0	0	0
01133965501	42.05	42.05	39.49	39.49	0	0	39.49	39.49
01133965700	93.05	93.05	159.43	159.43	62.19	62.19	120.66	120.66
			-9999	-9999
04001944201	495.74	345.71	229.75	229.75	525.78	366.67	481.74	481.74
04001944901	0	0	0	0	0	0	0	0
04001942600	0	0	0	0	0	0	0	0
04001945002	0	0	0	0	0	0	0	0
04001970502	25.24	25.24	40.07	40.07	25.24	25.24	45.08	45.08
04001944902	124.58	112.17	0	0	498.34	448.68	0	0
04001944100	67.62	58.27	200.43	182.7	67.62	58.27	283.95	258.83
04001942700	922.15	835.42	654.82	596.19	879.26	796.56	804.49	732.47
04001970501	78.81	78.33	124.39	123.68	78.81	78.33	139.94	139.14
04001944000	4.24	4.24	0	0	0	0	0	0
04001970200	155.18	144.6	21.97	20.81	0	0	0	0
04001944300	0	0	0	0	0	0	0	0
04001945100	0	0	0	0	0	0	0	0
04001945001	14.26	13.37	0	0	0	0	0	0
04001944202	263.96	263.96	474.67	401.83	279.96	279.96	995.28	842.54
04001970300	151.55	151.55	24.96	24.28	50.52	50.52	49.91	48.56
04003001100	182.75	173.24	126.16	126.16	76.48	74.37	144.55	144.55
04003001703	101.98	101.98	140.36	140.36	155.88	155.88	234.84	234.84
04003001702	103.97	103.97	144.73	138.71	159.79	159.79	244.68	232.64
04003002100	38.72	37.99	52.3	51.11	73.89	72.06	85.81	84.62
04003001501	99.94	99.94	118.7	118.7	140.94	138.28	208.41	204.97
04003000700	49.95	49.92	74.35	74.28	29.26	29.24	43.8	43.69
04003001300	37.72	37.72	49.23	49.23	51.8	51.8	84.14	84.14
04003000201	65.2	65.2	133.58	133.58	228.21	228.21	166.97	166.97
04003000902	57.75	45.06	79.52	70.34	35.6	26.39	45.19	41.37
04003002001	74	74	95.97	95.97	116.41	116.41	169.27	168.16
04003000202	99.56	94.85	203.33	196.13	348.46	331.98	254.16	245.17
04003000500	30.4	27.86	39.5	36.22	10.13	9.29	52.67	48.3
04003001401	18.81	18.81	16.8	16.8	19.28	19.28	30.83	30.83
04003001900	74	74	96.85	96.85	116.41	116.41	169.71	169.71
04003002002	68.3	68.3	92.92	92.92	114.42	114.42	166.11	166.11
04003001601	102.34	99.51	122.18	121.71	139.16	137.44	211.38	211.04
04003000302	97.08	97.08	150.24	150.24	258.87	258.87	203.27	203.27
04003001200	0	0	0	0	36.47	36.47	18.39	18.39
04003001402	0	0	0	0	0	0	0	0
04003000800	50.67	48.83	74.91	73.41	29.76	28.6	44.39	43.18
04003000400	0	0	0	0	97.32	85.44	50.13	45.14
04003000203	0	0	0	0	0	0	0	0
04003000100	0	0	0	0	0	0	0	0
04003000303	48.06	48.06	74.66	74.66	128.17	128.17	101.01	101.01
04003001000	161.38	161.38	114.52	114.52	164.41	136.22	176.99	164.65
04003001602	151.68	102.93	171.81	137.86	202.89	152.71	292.9	230.23
04003001502	97.34	92.55	112.25	110.88	124.57	123.86	193.52	192.28
04003000301	152.17	139.76	244.14	209.97	405.78	372.68	330.31	284.08
04003000901	48.43	43.2	74.12	72.92	29.23	25.31	43.29	42.89
04003001701	103.97	103.97	135.05	133.57	157.87	157.87	226.04	221.59
04003001800	101.68	101.68	141.72	141.72	156.26	156.26	237.69	237.69
04003000600	38.01	36.66	70.53	64.67	18.64	18.64	39.43	36.5
04005944900	485.59	481.94	599.98	533.65	411.66	411.66	723.82	640.38
04005001700	0	0	53.88	48.1	0	0	53.88	48.1
04005000300	179.05	173.54	134.63	131.84	259.22	251.51	416.5	399.75
04005942201	0	0	0	0	0	0	0	0
04005000100	171.62	171.62	128.8	128.8	260.45	259.36	393.99	392.57
04005000600	125.78	125.78	100.28	100.28	180.43	180.43	287.81	287
04005002100	199.15	180.39	225.73	204.18	504.51	457	557.69	504.45
04005000400	184.92	176.1	141.99	134.89	262.93	255.21	421.8	409.54
04005002200	49.4	49.4	31.39	31.39	95.81	95.05	113.6	113.04
04005002000	0	0	0	0	0	0	0	0
04005001302	4.1	4.1	5.4	5.4	3.58	3.58	9.32	9.32
04005000200	320.2	175.68	221.41	137.67	506.44	259.28	698.3	411.19
04005000700	130.48	130.48	100.19	100.19	184.81	184.81	297.76	297.76
04005945100	0	0	0	0	0	0	24.61	23.49
04005001101	120.18	115.71	100.81	95.35	189.57	171.69	276.97	274.24
04005002300	174.95	134.6	97.06	73.44	52.48	40.38	97.06	73.44
04005000800	159.33	139.83	115.63	111.98	220.67	201.17	378.46	331.01
04005001000	80.11	80.11	58.57	58.57	122.76	117.59	180.81	171.68
04005000500	131.92	131.92	104.81	104.81	189.78	189.78	306.09	306.09
04005942202	0	0	0	0	0	0	0	0
04005001200	358.65	154.53	223.02	122.81	425.16	228.08	643.86	366.8
04005945200	537.13	466.73	591.9	533.26	464.27	398.67	705.88	639.91
04005001301	70.27	70.27	56.16	56.16	99.9	99.9	163.47	163.47
04005945000	0	0	0	0	0	0	0	0
04005001500	0	0	0	0	0	0	0	0
04005001600	96.97	95.32	86.41	86.41	154.47	154.47	194.7	194.7
04005000900	127.41	127.41	105.5	105.5	186.41	185.68	298.77	298.77
04005001102	141.46	132.51	124.66	103	191.18	186.7	320.58	291.18
04007000301	215.73	214.07	169.99	168.18	300.82	298.5	279.07	276.53
04007001000	96.74	96.74	76.49	76.49	112.69	111.78	121.86	121.86
04007940200	0	0	0	0	0	0	0	0
04007000302	217.36	217.36	170.73	170.73	303.52	303.1	281.18	280.72
04007001100	102.33	99.35	77.27	75.91	117.19	114.8	123.65	120.94
04007000400	219.02	218.73	174.24	174.24	300.01	299.72	282.93	282.93
04007001200	99.05	99.05	77.25	77.25	112.18	112.18	123.07	123.07
04007000900	131.89	124.42	104.4	98.03	156.24	147.17	158.87	149.61
04007000700	0	0	0	0	0	0	0	0
04007000200	0	0	0	0	0	0	0	0
04007000800	0	0	86.13	76.56	0	0	0	0
04007001300	0	0	0	0	0	0	0	0
04007000500	305.6	298.58	233.88	229.86	415.74	406.37	378.24	371.86
04007000100	64.26	61.25	9.54	9.54	453.61	429.47	49.55	49.55
04007000600	0	0	0	0	0	0	0	0
04007940400	0	0	0	0	0	0	0	0
04009961300	57.96	57.96	68.55	67.81	127.72	103.45	222.36	218.3
04009961700	30.1	30.1	35.52	35.52	57.33	57.33	116.61	116.61
04009961100	32.37	32.37	35.54	35.54	64.86	64.86	118.39	118.39
04009940500	195.69	184.1	499.48	471.25	108.72	102.28	1352.76	1276.3
04009961600	0	0	0	0	0	0	0	0
04009961400	64	64	68.6	68.6	111.03	111.03	217.58	217.58
04009961202	100.04	97.01	97.44	95.63	140.93	137.53	284.98	280.14
04009961500	31.93	31.93	34.75	34.75	63.99	63.99	117.25	117.25
04009961201	60.73	60.73	64.39	64.39	112.25	108.4	209.22	205.83
04011960300	0	0	0	0	0	0	0	0
04011960200	149.03	146.99	120.39	118.7	21.29	21	140.46	138.48
04011960100	48.77	48.77	39.18	39.18	6.97	6.97	45.71	45.71
04012020202	18.64	18.64	15.11	15.11	3.73	3.73	15.11	15.11
04012940200	253.4	244.61	140.46	132.89	103.56	101.8	148.66	141.09
04012020501	0	0	0	0	0	0	0	0
04012020100	0	0	0	0	0	0	0	0
04012940300	345.42	324.21	177.29	163.08	155.01	144.86	190.84	175.33
04012020602	16.85	16.85	18.83	18.83	7.51	7.51	17.68	17.68
04012020502	10.13	10.13	19.65	19.65	56.29	25.39	31	30.53
04012980000			-9999	-9999
04012020201	137.11	137.11	77.21	77.21	55.02	55.02	81.51	81.51
04013216840	65.69	65.25	84.06	83.6	141.58	139.8	272.62	269.87
04013618900	111.02	111.02	121.51	121.51	184.71	184.71	339.65	339.65
04013103205	147.46	147.46	172.68	172.68	282.55	282.55	524.56	524.56
04013422626	78.7	78.7	78.31	72.2	128.19	128.19	241.95	231.09
04013618400	151.55	133.5	158.44	153.63	222.63	200.69	447.99	435.07
04013613600	63.83	63.81	69.31	69.31	95.74	95.74	177.76	177.76
04013061016	50.43	50.43	56.25	56.04	63.41	63.41	145.56	145.14
04013318700	96.15	82.63	85.96	64.2	156.53	131.69	255.71	189.71
04013723304	3.21	3.21	5.91	5.91	7.15	7.15	15.01	15.01
04013523003	99.53	95.89	92.18	87.18	153.04	149.57	297.92	286.73
04013813800	58.93	58.93	36.26	36.26	49.47	49.47	129.83	129.83
04013116611	32.92	32.92	34.64	34.64	37.03	37.03	72.15	72.15
04013111700	195.34	151.34	171.49	140.06	266.4	226.17	427.06	379.39
04013420800	87.35	85.38	88.06	88.06	152.11	150.14	276.69	273.91
04013116721	46.85	46.85	43.87	43.87	59.68	59.68	130.86	130.62
04013613900	86.08	85.1	88.12	86.85	126.79	124.82	230.04	226.98
04013103501	147.86	147.86	169.86	169.86	258.59	258.05	489.56	487.5
04013109002	131.23	126.83	115.39	111.09	188.01	184.9	306.27	295.41
04013216806	122.26	122.07	137.68	137.68	260.93	245.55	426.36	426.36
04013814600	100.75	99.25	83.38	81.53	129.09	129.09	281.64	279.52
04013109701	99.56	99.45	94.14	94.07	132.75	132.75	239.32	239.27
04013108501	172.28	164.52	185.47	165.83	277.58	257.38	557.54	451.11
04013318501	168.27	158.53	152.66	151.41	279.89	276.05	458.21	456.64
04013218000	154.54	151.01	145.01	144.28	276.12	270.58	431.76	429.58
04013116607	67.04	65.97	62.6	61.06	79.52	79.52	137.08	136.3
04013217900	167.83	160.37	157.35	150.49	302.22	287.08	475.33	455.39
04013082208	44.45	44.45	49.88	49.88	65.29	65.29	128.67	128.67
04013813000	60.29	58.96	46.8	45.68	77	76.34	182.6	175.37
04013420109	52.92	52.92	54.01	54.01	90.55	90.24	168.9	168.9
04013092712	100.4	100.4	103.77	103.77	140.59	140.59	251.09	251.09
04013422209	108.85	108.06	106.08	104.35	183.14	181.5	343.4	341.01
04013611400	65.27	65.27	67.54	67.25	92.92	92.92	183.67	183.09
04013050607	11.73	11.73	16.51	16.51	16	16	49.04	49.04
04013103216	139.31	138.63	171.16	171.16	266.58	263.04	507.31	507.31
04013216846	117.44	117.19	130.29	130.29	253.76	253.11	430.24	430.24
04013050605	5.57	5.42	2.68	2.68	2.27	2.27	10.64	10.64
04013112100	131.93	131.88	122.03	121.95	185	184.71	319.44	319.33
04013061044	34.97	34.97	45.83	45.83	52.17	52.17	116.09	116.03
04013217201	213.66	139.44	207.96	130.45	354.5	254.64	588.79	393.14
04013319705	145.64	143.02	131.67	130.94	220.06	219.53	377.29	376.56
04013422401	88.27	86.95	81.61	80.36	143.7	138.22	272.46	264.19
04013112602	118.47	118.24	113.66	113.66	172.63	172.63	303.78	303.78
04013523006	104.11	98.97	100.96	97.74	181.08	162.56	325.54	314.54
04013114900	238.81	110.7	210.85	98.84	337	158.95	446.77	277.68
04013611300	48.67	48.02	51.88	51.88	64.38	61.17	189.1	185.16
04013616200	117.44	116.52	132.69	131.91	172.92	171.57	358.67	356.38
04013082026	71.13	71.13	76.04	76.04	103.64	103.61	203.31	203.31
04013810800	133.38	120.5	117.58	116.86	197.92	196.84	369.52	368.8
04013061040	76.59	76.59	81.28	81.28	105.89	105.89	195.66	195.66
04013050603	0	0	0	0	0	0	0	0
04013103214	136.24	136.06	161.41	160.78	258.66	258.44	487.24	486.14
04013216853	131.42	131.34	156.23	156	284.42	283.76	508.94	507.68
04013422609	81.06	79.68	79.69	74.65	131.86	129.66	240.41	234.83
04013610600	52.67	52.67	55.56	55.31	68.57	68.49	196.59	196.09
04013618700	130.77	126.34	144	140.85	206.97	197.78	416.5	404.06
04013061020	77.9	74.77	85.86	84.52	112.5	103.09	227.92	224.21
04013116708	96.14	94.82	95.4	93.72	152.11	145.55	285.97	275.07
04013422632	69.52	69.52	65.31	65.31	109.71	109.71	219.17	219.17
04013817300	32.54	32.54	19.39	19.39	23.89	23.89	72.32	72.32
04013723306	0.73	0.73	0.65	0.65	0.97	0.97	0.33	0.33
04013217001	123.57	122.74	116.9	116.23	242.45	240.79	365.22	360.46
04013116710	52.59	52.59	48.94	48.94	73.73	73.73	147.65	147.65
04013116718	84.87	81.14	85.26	77.43	131.93	126.18	277.88	240.32
04013422514	104.18	101.12	98.77	97.64	175.69	167.38	330.63	320.84
04013616700	160.67	160.52	188.91	188.54	268.98	267.82	545.45	543.8
04013816600	77.65	77.65	49.62	49.62	73.16	73.16	160.64	160.64
04013061027	52.61	52.61	61.77	61.77	72.47	72.47	162.52	162.52
04013812000	106.11	103.14	92.28	88.88	151.69	143.76	295.54	292.63
04013216822	27.26	26.65	49.63	48.63	58.07	56.86	147.58	145.26
04013106801	164.16	115.5	149.05	116.07	192.57	168.91	350.48	315.36
04013610000	34.23	34.23	35.85	35.85	46.19	46.19	151.17	150.74
04013812100	96.22	96.09	79.81	79.35	132.05	131.17	276.44	269.63
04013319403	157.67	140.45	148.32	134.47	265.6	242.64	453.87	410.81
04013071600	86.59	85.33	91.2	90.97	120.88	119.76	223.41	223.21
04013815000	90.38	90.38	72.26	71.96	115.8	115.8	254.09	253.79
04013092720	95.66	94.88	100.1	97.42	137.56	132.39	237.37	233.95
04013319600	147.56	134.37	124.19	122.88	225.27	209.65	377.22	357.28
04013422623	87.75	87.75	69.32	69.32	112.84	112.84	238.73	238.73
04013110002	115.06	113.6	109.79	108.36	153.82	152.42	272.23	270.03
04013071912	118.76	118.76	121.98	121.98	163.76	163.76	306	305.75
04013422204	129.11	121.18	126.51	117.71	322.17	207.09	446.09	363.15
04013422610	38.67	38.67	39.49	39.49	68.38	68.38	127.59	127.59
04013815500	107.65	106.76	77.84	76.25	128.91	121.78	291.93	268.74
04013104501	117.73	116.36	112.42	105.75	167.06	167.06	280.15	274.81
04013116604	54.97	54.29	54.02	54.02	63.84	63.84	127.94	127.94
04013115200	122.66	122.66	135.64	135.64	193.93	193.93	393.52	393.06
04013117300	122.1	122.1	103.11	103.11	175.03	174.56	285.44	284.59
04013108302	131.44	126.13	126.62	122.61	217.21	200.36	347.42	338.81
04013816300	41.39	41.39	27.57	27.57	43.19	43.19	91.8	91.68
04013111203	134.82	134.82	130.59	130.59	222.97	217.17	387.61	383.57
04013106802	183.8	127.07	179.19	113.82	217.93	187.81	402.9	311.82
04013112510	61.76	61.76	63.48	63.48	85.02	85.02	153.74	153.74
04013108901	176.64	124.46	167.93	118.23	300.71	184.32	452.73	320.07
04013103219	145.12	144.21	171.83	168.97	302.06	289.81	532.19	525.01
04013422512	104.33	104.33	85.58	85.58	141.03	141.03	290.37	290.37
04013615700	113.84	113.84	140.36	136.83	167.98	167.79	361.64	354.95
04013422221	103.41	103.41	99.73	99.73	178.3	178.3	320.48	319.67
04013817200	74.71	74.71	45.45	45.45	61.9	61.84	140.46	139.98
04013613500	68.21	67.1	75.64	74.93	96.26	95.15	179.54	177.41
04013104302	164.94	110.42	124.7	121.16	181.27	158.55	326.83	316.22
04013107202	134.04	134.04	119.3	119.3	193.46	193.26	318.22	318.22
04013116720	86.37	86.37	82.54	82.54	136.78	135.24	256.37	254.65
04013050608	17.11	17.11	23.64	22.75	23.15	22.87	85.22	72.31
04013113802			-9999	-9999
04013319404	184.15	178.57	172.34	167.43	324.13	313.76	532.18	516.49
04013614000	84.03	84.03	85.87	85.87	125.43	125.43	228.03	227.49
04013105103	138.16	138.16	145.53	145.53	242.91	241.89	411.21	410.86
04013420402	113.84	113.84	106.71	106.71	210.79	210.79	334.96	334.96
04013114800	138.99	113.01	119.95	108.58	201.46	163.81	315.92	297.88
04013115300	101.87	101.87	94.82	94.82	143.01	143.01	254.26	254.26
04013112513	100.46	100.46	94.76	94.76	139.5	139.5	237.99	237.99
04013723307	9.77	8.73	14.86	12.07	17.46	13.82	39.59	36.8
04013422636	169.82	111.17	167.97	106.91	323.34	182.6	557.05	348.55
04013061036	48.66	48.66	59.28	59.28	64.3	64.3	137.49	137.49
04013815800	88.97	88.25	60.86	60.59	91.13	90.41	196.37	194.76
04013612700	50.25	50.25	69.65	69.13	93.46	93.46	212.48	212.48
04013115900	101.67	101.51	92.37	92.03	146.72	146.72	249.91	249.75
04013614300	118.37	118.37	137.72	136.77	175.97	175.74	357.55	354.04
04013092724	102.24	102.24	103.73	103.73	143.43	143.43	251.77	251.54
04013422215	113.56	110.13	106.48	105.95	206.41	189.07	354.11	329.74
04013420104	46.01	46.01	49.1	48.31	80.41	80.41	153.88	153.08
04013116717	98.2	94.62	96.69	95.3	153.13	146.48	286.78	280.1
04013612800	60.16	55.46	78.57	73.84	110.82	110.04	233.83	229.1
04013814800	96.85	96.69	82.64	82.33	128.29	127.91	277.47	277.07
04013111601	163.68	160.4	155.27	154.28	278.94	245.67	439.83	429.3
04013218300	161.84	157.84	147.81	147.4	278.63	275.86	455.21	450.14
04013216843	4.04	4.04	7.26	7.26	11.51	11.51	25.05	24.53
04013422617	91.68	90.35	74.19	72.89	128.37	123.12	247.4	244.18
04013813200	65.32	65.32	50.21	50.21	78.61	78.61	183.9	183.9
04013422616	65.46	65.46	64.36	64.36	106.02	105.94	207.56	207.56
04013422304	90	90	81.07	81.07	141.76	141.76	269.44	269.44
04013422503	115.34	114.66	114.73	113.85	197.29	196.6	364.23	359
04013109801	104.71	104.52	99.81	99.53	142.81	142.63	259.3	259.03
04013422509	92.61	92.59	77.39	77.39	132.78	132.76	253.43	253.43
04013113201	359.72	142	274.1	133.24	368.84	211.72	548.66	376.4
04013618300	143.28	142.47	151.88	150.5	219.55	218.48	406.89	405.21
04013108802	138.18	138.18	132.38	131.38	222.4	218.5	364.9	361.07
04013107800	91.5	91.5	81.78	81.78	149.74	149.74	227.51	225.14
04013610700	2.18	2.18	3.28	3.28	4.35	4.35	9.23	9.23
04013320001	113.9	94.84	90.54	90.54	144.36	142.77	262.94	262.94
04013112202	124.05	121.92	117.85	117.51	177.5	174.32	319.76	319.52
04013104206	127.47	127.02	112.17	110.87	180.77	177.41	304.98	279.37
04013109003	121.75	118.02	117.21	113.15	174.62	169.03	313.31	301.52
04013617500	102.18	102.18	104.74	104.74	144.39	144.39	270.01	270.01
04013050609	14.28	13.71	23.86	19.15	20.29	18.32	63.72	61.1
04013421302	118.88	99.79	101.41	97.57	183.59	175.26	324.38	306.33
04013071909	115.83	115.38	119.8	119.59	164.88	164.88	301.81	301.39
04013980400	25000	0	15384.6	0	16666.7	0	38461.5	0
04013060801	96.25	93.36	101.4	97.33	126.68	124.37	239.92	230.15
04013319902	146.36	145.49	141.64	139.98	230.6	224.14	419.68	406.57
04013082206	57.83	57.83	59.46	59.46	79.45	79.45	145	145
04013422219	115.12	112.79	106.83	105.44	193.6	190.34	335.25	326.27
04013619300	129.67	129.67	160.4	160.4	231.62	231.28	453.94	453.75
04013816000	76.01	76.01	47.21	47.21	68.7	68.64	153.46	153.35
04013422607	94.36	93.75	98.53	90.84	157.08	153.36	329.45	284.83
04013109603	101.64	100.84	97.81	97.78	126.43	126.3	232.74	232.66
04013107602	140.5	140.03	150.87	148.94	243.95	226.48	437.61	415
04013980500	71.29	71.29	-9999	-9999	96.72	96.72
04013110901	125.95	125.12	115.75	115.41	207.58	201.08	334.65	323.96
04013615400	95.21	90.85	94.93	92.01	137.57	136.48	232.47	232.47
04013092705	102.75	102.75	109.04	109.04	146.66	146.66	267.04	267.04
04013061402	51.01	51.01	57.65	57.65	73.54	73.54	141.6	141.42
04013613200	38.05	38.05	58.4	58.4	76.32	76.32	178.09	178.09
04013420707	75.55	74.72	73.6	72.87	123.15	122.32	238.77	238.03
04013040516	2.15	2.15	3.35	3.35	4.08	4.08	11.13	11.13
04013061019	42.59	42.59	48.6	48.6	47.8	47.8	122.62	122.62
04013060902	75.85	75.85	83.27	79.74	104.41	104.41	195.76	192.22
04013811700	92.56	92.32	75.46	75.22	119.06	118.83	258.28	258.28
04013613700	93.01	93.01	96.93	96.85	132.02	132.02	241.28	241.14
04013071513	104.67	104.67	108.65	105.92	160.74	160.74	295.6	288.49
04013040507	74.53	74.53	84	84	102.92	102.92	193.18	193.18
04013107300	164.88	148.31	155.95	133.55	229.31	222.33	381.1	357.25
04013061033	75.17	75.17	90.16	90.16	103.78	103.78	214.23	214.23
04013217400	147.84	147.84	137.37	137.37	257.45	256.23	405.17	405.17
04013421101	141.38	141.38	132.53	132.5	246.55	246.38	401.75	401.61
04013810300	122.58	121.73	118.66	114.54	205.07	203.7	376.41	367.77
04013817000	73.94	73.9	46.9	46.49	66.5	66.44	149.36	147.72
04013216837	151	147.87	155.57	150.8	318.31	317.27	496.78	491.06
04013422501	100.24	99.63	97.36	96.82	165.51	164.87	305.71	304.96
04013216845	1379	1294.49	739.03	666.06	578.29	542.85	1431.87	1290.49
04013616000	194.46	116.94	223.86	132.43	229.57	185.97	490.88	362.88
04013112508	112.73	112.73	112.92	112.92	155.73	155.73	292.79	292.79
04013071911	119.01	119.01	119.92	119.92	162.3	161.87	289.85	289.07
04013103302	145.83	144.87	170.09	169.09	256.16	253.86	480.54	478.33
04013619600	139.3	136.28	174.8	162.22	264.36	257	500.7	481.17
04013422504	115.93	114.3	113.13	113.01	194.46	193.21	359.92	359.79
04013103609	92.13	90.69	81.77	80.98	139.11	135.52	228.56	223.78
04013218100	156.26	155.58	153.29	153.09	283.66	276.81	461.44	460.84
04013104900	167.38	167.34	172.99	172.57	292.54	291.91	491.57	485.62
04013105502	146.37	124.28	135.61	135.61	210.52	186.31	367.79	350.29
04013111900	154.76	142.12	132.13	127.95	220.9	198.55	383.81	332.72
04013110400	188.55	136.69	176.84	131.1	317.47	194.57	469.85	344.51
04013105002	111.49	111.49	103.92	103.92	219.45	217.2	320.63	320.63
04013611800	104.33	104.33	121.01	121.01	146.06	146.06	339.24	338.98
04013103207	134.78	134.66	145.92	145.46	257.14	257.06	441.05	439.96
04013941100			90.77	90.77			281.87	281.87
04013116602	75.81	75.81	66.81	66.81	99.28	99.28	159.75	159.75
04013103206	132.01	131.94	158.36	157.84	252.02	251.95	469.24	468.37
04013816200	81.83	81.75	52.78	52.75	77.89	77.81	167.33	167.16
04013103212	140.25	140.16	173.87	173.66	271.33	270.59	516.85	516.35
04013104217	189.43	121.75	152.7	115.94	299.93	178.14	474.46	301.53
04013422640	63.47	62.54	63.02	63.02	102.1	102.1	214.72	214.54
04013420501	134.88	134.65	128.99	128.69	247.02	246.67	400.74	398.7
04013082021	89.75	89.75	96.1	96.1	128.66	128.66	254.79	254.79
04013522901	86.56	85.24	81.08	79.95	134.62	132.64	263.22	260.39
04013116205	122.09	122.09	119.92	119.92	186.08	186.08	331.61	331.61
04013422211	122.83	122.55	113.2	112.81	206.5	203.64	370.49	359.41
04013108601	167.48	145.9	154.37	136.4	246.58	218.23	396.61	364.9
04013061013	74.09	73.99	83.17	82.96	103.75	103.75	208.54	208.17
04013816700	75.19	75.19	48.23	48.23	71.04	71.04	158.28	158.28
04013421701	80.47	73.86	72.59	70.6	124.43	122.49	223.61	219.29
04013105400	129.14	127.83	116.73	116.73	191.47	188.98	306.37	302.01
04013619700	156.39	137.01	180.5	158.05	264.73	256.36	501.29	471.93
04013113400			-9999	-9999
04013109604	102.53	102.53	96.64	96.55	133.26	133.26	233.23	233.14
04013612600	51.26	49.6	64.45	64.45	88.24	86.57	189.69	189.69
04013061029	87.02	87.02	93.05	93.05	115.36	115.36	226.55	224.57
04013092305	125.42	125.42	117.11	116.67	176.42	176.42	304.57	303.84
04013111100	126.17	124.99	119.91	119.58	208.32	207.93	343.96	342.97
04013108301	133.74	132.07	125.31	120.27	218.72	214.04	350.93	341.78
04013615900	146.55	109.37	148.99	131.97	220.67	162.43	412.58	342.64
04013422631	78.71	78.57	75.39	69.74	118.7	118.39	238.5	231.15
04013103605	115.36	115.36	123.33	123.33	188.01	188.01	343.34	341.88
04013319704	153.94	140	148.34	132.99	265.17	223.33	431.25	390.32
04013107900	129.14	107.86	116.92	100.65	200.85	184.31	318.6	293.92
04013420110	60.69	60.69	56.41	56.41	97.85	97.85	179.24	179.24
04013613100	27.09	27.09	54.32	46.98	58.12	58.12	144.6	139.71
04013811500	86.35	84.83	68.45	67.26	110.13	108.98	233.48	232
04013610300	37.89	37.82	40.2	39.86	49.08	48.8	158.32	157.43
04013115801	113.36	95.69	114.44	88.12	143.84	136.36	263.39	236.08
04013093002	130.67	129.8	131.3	130.97	181.59	181.59	327.02	326.44
04013611600	96.34	96.34	112.81	111.01	137.53	137.53	310.66	310.07
04013030401	19.95	19.12	23.39	22.23	40.09	38.71	83.79	81.48
04013814000	53.33	53.33	30.14	30.14	39.21	39.21	108.65	108.65
04013421002	92.47	92.47	94.99	91.45	166.44	163.27	289.71	283.81
04013114703	101.11	101.11	93.58	93.58	141.93	141.93	247.31	247.31
04013216832	120.18	120.18	136.16	136.16	265.68	264.87	437.37	437.37
04013116608	39.11	39.11	41.62	41.62	49.24	49.24	102.22	102.22
04013071801	120.59	120.59	126.77	126.77	168.07	168.07	312.59	312.59
04013061045	43.22	40.24	52.75	52.33	63.99	58.01	146.43	144.55
04013116733	1.46	1.46	0.83	0.83	0.38	0.38	0.69	0.69
04013115400	119.51	114.75	110.26	100.84	164.29	162.22	288.26	278.48
04013422644	60.98	60.98	58.65	58.65	99.4	99.4	191.72	191.72
04013112502	113.02	111.76	110.66	108.82	155.72	155.72	288.01	285.41
04013061015	74.95	74.95	83.49	83.49	101.54	101.54	211.51	211.51
04013611100	38.44	38.44	43.02	43.02	56.59	56.59	104.64	104.64
04013522800	64.5	64.5	47.69	47.69	82.79	82.79	150.47	150.47
04013319908	75.95	75.55	69.33	68.85	119.65	117.05	224.04	221.59
04013810500	91.37	90.6	89.4	89.11	151.37	151.37	286.35	286.25
04013420709	70.12	65.7	63.51	63.51	110.75	107.18	209.05	209.05
04013082022	73.27	73.27	79.05	79.05	107.82	107.82	218.1	218.1
04013420710	87.4	87.4	86.58	86.58	143.96	143.96	265.95	265.95
04013116727	32.4	32.4	32.21	32.21	44.19	44.19	102.4	102.4
04013615300	78.13	78.13	82.01	82.01	115.23	115.23	213.5	213.5
04013319202	130.07	121.52	135.49	112.8	226.74	215.34	397.58	356.34
04013618800	117.02	105.83	122.11	117.58	173.25	169.52	331.46	327.84
04013071516	261.52	107.2	133.49	123.18	419.06	151.96	334.98	307.5
04013813700	43.58	43.58	32.63	32.63	50.09	50.09	120.3	120.3
04013420705	79.37	79.17	78.75	77.84	126.51	126.41	242.16	241.55
04013422402	78.24	77.58	77.82	77.61	142.13	135.68	270.05	267.06
04013109602	100.97	100.81	95.48	95.39	127.78	127.7	228.93	228.53
04013216833	118.41	118.41	124.93	124.93	255.64	255.18	433.54	405.59
04013113501	140.82	140.82	127.44	127.44	215.44	215.44	347.58	347.58
04013614200	100.53	100.53	121.83	121.83	153.14	153.14	320.06	320.06
04013619200	103.53	102.59	121.25	121.16	174.36	174.36	344.28	344.1
04013814700	96.81	96.59	80.78	80.78	127.05	127.05	273.68	273.68
04013319104	106.61	99.34	102.43	96.55	182.57	159.66	317.98	289.44
04013105102	165.61	164.57	163.62	161.19	284.12	275.85	487.45	460.75
04013103211	131.13	130.94	158.41	157.5	247.72	247.02	474.18	472.84
04013092715	96.54	96.54	96.59	95.98	137.46	137.46	238.73	238.12
04013422615	78.09	71.81	67.65	67.65	119.96	112.9	220.37	220.37
04013216838	152.71	152.71	163.4	163.4	312.99	312.99	524.23	524.23
04013980100			-9999	-9999
04013114401	147.75	147.75	133.2	133.2	206.16	206.16	354.04	354.04
04013104207	121.26	117.02	130.32	128.25	180.46	166.93	340.94	335.04
04013106701	194.81	126.3	195.19	136.99	243.04	191.83	538.64	362.09
04013040512	54.64	54.64	68.42	68.42	73.29	73.29	151.85	151.85
04013108000	141.79	141.79	126.49	126.49	244.73	244.73	365.14	365.14
04013112514	33.37	33.37	33.16	33.16	41.34	41.34	74.07	74.07
04013116709	99.68	98.87	95.05	94.94	152.63	151.83	280.96	280.69
04013106702	156.46	151.31	163.49	160.53	242.47	236.06	447.31	428.43
04013093105	115.65	115.65	115.06	114.65	158.33	158.33	273.74	273.54
04013092600	111.27	109.05	114.3	107.25	153.62	151.4	262.24	259.89
04013816500	79.9	79.9	40.03	40.03	57.02	57.02	130.29	130.29
04013811400	89.49	89.49	72.45	72.45	118.6	117.28	250.29	249.92
04013071510	115.48	115.19	115.69	115.65	170.47	169.17	305.98	305.47
04013617300	158.76	149.19	183.26	177.74	281.27	279.06	530.27	524.5
04013420604	120.18	119.9	115.18	113.6	225.4	224.24	385.02	361.77
04013071505	87.73	86.55	95.69	95.69	120.82	120.38	229.6	229.6
04013420213	59.33	59.33	43.02	43.02	109	97.86	155	138.79
04013216850	145.18	143.28	176.13	175.95	307.62	296	555.52	554.88
04013980600	59.61	59.61	60.68	60.68	95.96	95.96	202.2	202.01
04013116715	96.72	95.98	92.42	91.92	148.93	148.19	274.26	273.02
04013082203	65.27	65.27	67.96	67.96	92.71	92.71	183.11	183.11
04013071517	116.96	116.91	121.34	121.27	164.36	163.37	308.27	307.53
04013610800	25.81	25.81	27.54	27.54	43.68	43.68	77.13	77.13
04013422502	103.33	102.39	100.42	99.83	177.79	176.38	312.44	310.69
04013941200	36.52	31.4	21.56	21.56	54.73	54.73	82.35	79.1
04013116610	45.08	45.08	45.68	45.68	54.42	54.15	108.51	106.97
04013092711	95.26	95.26	97.9	97.9	135.61	135.61	243.12	243.12
04013093106	108.58	108.5	105.42	105.33	144.58	144.58	253.51	253.43
04013614400	125.96	125.96	150.23	150.23	201.86	201.86	426.86	426.86
04013614500	126.41	125.75	146.48	146.01	189.47	187.72	423.63	413.7
04013104214	138.31	119.21	125.09	118.73	217.06	178.54	337.55	314.18
04013114402	137.71	137.71	129.25	129.25	196.04	196.04	339.25	338.76
04013110701	164.13	156.38	177.38	168.76	267.69	246.17	490.72	461.14
04013420202	66.28	65.69	65.17	64.86	108.97	108.08	209.04	207.73
04013061035	69.03	69.03	78.62	78.62	98.54	98.47	199.85	199.85
04013116204	139.63	139.63	135.45	135.45	220.28	220.28	390.45	390.34
04013615100	144.93	144.93	178.38	177.51	271.53	271.53	526.86	526.86
04013104224	149.17	114.09	145.48	110.74	227.82	168.66	335.83	288.02
04013105800	125.42	123.21	118.32	116.78	177.04	175.15	303.78	301.72
04013092721	94.07	94.07	94.28	94.28	132.14	132.14	230.33	230.33
04013811100	113.55	113.55	110.99	110.99	190.72	190.72	349.4	348.92
04013422002	113.44	113.44	112.85	112.73	196.04	195.84	350.52	349.36
04013422301	137.49	132.26	130.84	126.53	226.83	221.22	400.29	393.01
04013811800	116.03	113.95	107.62	99.19	173.47	170.89	329.22	316.28
04013061038	49.2	49.2	58.78	58.78	63.45	63.45	139.42	139.42
04013107601	138.64	137.09	149.95	144.67	259.64	217.42	452.43	398.19
04013092716	106.79	106.79	102.29	102.19	150.12	150.12	255.48	255.38
04013104227	122.74	122.74	111.77	110.77	176.55	176.55	295.13	288.3
04013320007	132.86	132.86	123.65	123.65	204.37	204.37	354.75	354.75
04013723308	5.7	5.7	7.32	7.32	9.15	9.15	18.04	18.04
04013115802	110.1	91.67	106.1	84.99	134.25	126.03	241.79	219.86
04013110801	122.35	108.26	118.75	113.5	213.35	172.54	331.84	310.59
04013092709	109.47	109.47	108.5	108.5	159.4	159.4	281.64	281.45
04013040521	57.56	57.56	66.99	66.99	83.74	83.74	157.39	157.39
04013980700			-9999	-9999
04013421702	89.78	88.41	83.03	82.57	147.54	146.14	262.77	260.94
04013319904	125.07	120.12	120.82	113.99	204.85	201.55	352.65	347.52
04013112302	109.69	107.57	100.25	98.7	156.05	154.85	264.27	262.75
04013040523	35.12	35.12	41.4	41.4	45.88	45.88	90.91	90.91
04013061041	73.43	73.43	80.26	80.26	103.69	103.69	192.56	192.56
04013105602	129.04	126.83	117.99	115.46	182.17	181.15	302.72	300.75
04013616800	152.59	152.53	179.95	179.95	267.62	267.35	511.96	511.73
04013319706	139.95	136.26	123.6	122.71	211.37	210.63	362.65	361.75
04013050611	9.71	9.71	14.07	14.07	13.55	13.55	53.86	53.86
04013619400	128.21	127.77	141.45	141.22	230.66	227.27	419.01	417.48
04013106300	196.63	168.19	176.96	172.36	284	275.17	488.2	482.94
04013812700	79.57	79.57	65.62	65.62	108.91	108.91	232.23	231.55
04013217101	138.91	138.91	156.08	156.08	269.38	268.45	494.09	493.53
04013113801	140.44	140.44	133.82	133.82	216.72	216.72	375.89	375.89
04013319910	107.57	107.57	102.64	101.29	175.46	175.46	344.49	304.58
04013106200	160.48	160.35	166.44	166.44	253.29	253.02	450.44	450.17
04013319101	135.91	112.67	120.41	93.57	223.65	188.87	356.51	283.29
04013422606	101.85	101.85	82.16	82.16	140.02	140.02	282.53	282.53
04013111800	217.16	144.24	148.11	131.02	339.4	209.93	548.57	349.88
04013319907	107.58	107.58	99.41	99.41	179.14	178.03	307.08	305.45
04013071514	111.58	110.63	114.24	113.9	156.75	154.01	297.76	295.69
04013612900	57.19	57.19	74.17	74.17	112.18	112.14	237.55	237.5
04013082009	120.54	118.61	119.5	119.2	159.4	158.41	296.61	290.55
04013421601	95.2	95.2	93.84	93.84	165.08	164.92	291.7	290.62
04013071914	112	112	110.82	110.82	157.12	157.12	273.9	273.9
04013422103	132.29	131.94	129.85	129.85	236.58	235.08	441.91	413.58
04013111402	136.41	132.23	123.64	121.16	213.51	212.26	357.61	353.45
04013611900	103.84	103.84	122.19	122.19	169.56	169.56	365.61	365.61
04013116603	48.45	48.45	49.07	49.07	59.42	59.42	118.91	118.91
04013116203	110.51	110.51	103.82	103.55	165.09	164.41	301.57	300.5
04013071915	114.32	114.32	115	114.01	158.58	157.34	283.2	281.56
04013116730	20.9	19.84	18.16	18.16	22.98	22.98	52.29	52.29
04013422404	85.51	82.61	68.48	68.07	113.67	111.35	237.65	236.82
04013082016	97.5	93.57	108.29	97.13	138.63	132.92	270.98	251.46
04013420108	38.78	38.78	40.56	38.72	63.26	63.26	121.08	121.08
04013093104	98.73	98.73	101.44	98.91	132.22	132.22	236.58	235.31
04013104802	160.41	160.41	161.04	161.04	268.85	268.85	453.93	452.57
04013422620	92.52	92.16	78.54	74.68	128.24	127.03	308.54	257.5
04013615600	88.43	88.43	91.02	91.02	130.22	130.12	242.35	242.3
04013421902	100.2	100.2	98.57	98.57	176.72	175.49	308.4	307.44
04013071903	111.93	111.93	107.24	107.14	166.12	165.74	286.46	286.12
04013613400	80.45	80.39	85.98	85.9	118.21	118.15	223.66	223.42
04013116000	111.52	111.52	97.79	97.28	164.92	164.92	275.21	275.21
04013422508	109.5	109.5	108.12	108.12	203.2	188.58	347.09	338.78
04013422203	125.46	110.99	119.18	110.04	214.98	190.53	355.23	342.83
04013112511	79.19	79.19	75.94	75.94	97.32	97.32	175.13	175.13
04013113700	154.1	146.73	151.99	146	241.28	226.75	431.04	414.08
04013112504	105	104.12	102.52	101.44	140.21	140.05	261.71	260.73
04013216841	101.74	98.87	134.3	131.13	208.18	204.5	430.96	411.96
04013108602	263.65	130.03	207.77	143.99	364.79	208.14	518.23	402.18
04013812600	50.38	49.94	47.68	46.93	82.81	82.05	166.75	166.25
04013810600	114.77	106.24	99.79	99.79	177.02	175.6	317.07	315
04013040528	49.19	43.88	69.74	51.05	70.82	57.54	173.07	121.14
04013422635	70.78	70.78	66.52	66.52	111.74	111.74	213.63	213.63
04013103607	99.93	99.47	110.33	110.2	167.34	166.9	317.42	316.92
04013109802	114.27	113.13	112.63	112.52	156.46	156.13	296.82	296.67
04013082002	96.58	96.04	101.83	100.75	138.41	137.49	269.32	261.49
04013619000	109.94	109.59	120.08	119.89	186.25	186.14	344.18	343.61
04013420206	71.66	71.42	73.84	72.73	122.7	121.76	216.93	213.07
04013420301	117.51	115	114.77	114.77	222.57	216.95	362.19	362.19
04013421801	109.01	109.01	109.97	109.97	190.22	186.9	342.04	342.04
04013105702	128.08	126.45	117.31	116.11	180.16	179.71	297.06	296.34
04013010101	0	0	0	0	20.89	20.7	39.51	39.51
04013082207	29.92	29.92	31.42	31.42	33.52	33.52	73.64	73.64
04013108100	126.43	117.95	117.06	110.95	204.24	196.81	336.37	326.77
04013116613	79.19	79.05	71.85	71.64	101.2	101.2	167.71	167.5
04013109500	99.53	97.01	92.63	92.27	131.13	130.56	231.56	230.44
04013110902	110.14	109.79	106.44	103.27	183.46	178.93	302.1	293.55
04013420303	81.28	81.28	85.71	85.71	142.53	142.53	268.86	268.86
04013116725	23.87	23.87	24.36	24.36	34.1	33.86	83.62	82.92
04013217002	132.62	131.59	152.14	152.06	262.08	258.84	486.93	486.2
04013082204	54.96	53.57	57.52	57.52	76.37	76.27	146.38	146.38
04013109102	137.06	137.06	124.35	124.35	194.14	194.14	331.06	331.06
04013109704	120.75	120.68	120.62	120.59	163.93	163.89	300.7	300.66
04013615000	115.91	112.87	146.62	143.77	215.17	211.91	440.46	423.18
04013421001	105.87	104.59	106.91	105.45	192.2	181.9	338.4	325.48
04013115700	91.29	87.29	85.76	82.15	116.7	114.83	204.34	200.59
04013618500	128.38	128.38	149.82	149.64	195.98	191.24	428.74	427.28
04013216813	80.83	78.63	77.7	76.57	181.15	173.43	257.52	250.73
04013103215	141.63	129.66	165.61	155.58	300.38	245.46	644.96	467.06
04013614900	96.27	96.27	114.99	114.99	165.59	165.21	321.33	321.33
04013815300	81.43	81.43	64.25	64.25	102.47	102.47	226.12	226.12
04013611200	66.44	66.44	68.46	68.46	94.88	94.88	185.18	185
04013523102	90.15	90.15	76.45	75.51	123.94	123.84	250.94	249.68
04013092401	119.94	118.5	121.78	120.98	162.85	162.85	299.55	299.28
04013104215	130.65	119.86	127.52	119.77	199.57	177.37	333.16	317.44
04013615800	127.18	127.18	148.41	148.39	182.53	182.53	377.94	377.89
04013113100	93.6	93.6	120.92	109.94	170	135.49	370.95	294.05
04013104204	116.26	116.26	107.74	107.74	165.58	165.46	280.55	280.33
04013216849	41.15	41.15	41.03	41.03	106.79	106.79	163.84	163.84
04013061200	80.52	72.19	93.61	75.88	113.65	106.02	238.07	203.88
04013619900	136.88	136.88	171.32	171.32	260.94	260.16	508.12	508.12
04013216816	170.51	161.22	176.4	167.06	347.9	317.98	563.91	520.35
04013061401	52.78	52.78	59.53	59.53	78.5	78.5	154.03	153.29
04013082017	135.55	110.36	149.74	114.54	188.84	147.08	310.52	278.52
04013422222	112.65	112.62	106.16	106.04	194.31	194.2	339.98	338.98
04013106600	164.36	163.24	163.57	163.36	255.04	252.97	449.01	445.24
04013061039	61.57	61.57	72.96	72.96	86.83	86.83	179.56	179.56
04013815400	121.12	113.38	95.66	80.66	137.27	128.1	355.75	277.58
04013814300	92.54	89.21	72.83	72.66	124.14	123.86	253.2	253.03
04013112402	114.11	114.11	119.03	118.37	163.18	163.18	320.94	319.63
04013040526	42.39	42.39	48.89	48.89	54.7	54.7	110.55	110.55
04013421304	119.59	111.58	126.93	118.96	210.32	194.99	386.55	372.98
04013420901	99.08	95.91	100.76	99.61	173.59	171.17	308.93	308.4
04013116500	94.89	91.1	85.91	84.46	124.78	124.4	214.56	213.83
04013422106	118.77	116.36	113.13	112.49	200.11	199.53	351.27	350.21
04013422302	82.03	82.03	81.87	81.27	142.93	139.95	261.53	258.31
04013116606	50.66	50.66	50.26	50.26	63.4	63.01	123.37	122.61
04013109001	108.74	102.99	105.9	105.9	144.92	144.92	279.99	279.99
04013422621	89.63	89.63	73.92	73.92	123.5	123.5	253.41	253.41
04013103701	94.76	94.07	105.86	105.36	161.74	159.67	309.98	308.75
04013092308	119.14	117.72	113.65	112.58	170.02	169.3	291.65	288.03
04013071512	118.56	118.56	123.19	123.13	166.94	166.94	314.94	314.71
04013420603	110.46	106.51	112.79	97.88	198.18	198.18	320.96	309.03
04013104203	119.45	119.45	110	110	172.4	170.01	287.53	283.76
04013115600	65.39	65.39	59.04	59.04	79.19	79.19	136.09	136.09
04013814400	83.16	80.98	70.13	65.98	117.03	108.32	240.35	235.5
04013109703	101.91	101.24	102.31	101.86	132.19	132.19	252.41	252.24
04013421400	97.39	93.09	113.31	86.76	192.14	162.01	325.84	272.74
04013814900	88.97	87.68	70.7	70.7	116.31	115.44	249.73	249.73
04013092309	122.16	121.47	117.56	117.51	173.77	173.63	301.92	301.71
04013103303	165.51	157.95	206.86	180.82	293.93	277.22	563.64	523.07
04013810900	88.64	88.38	83.83	83.24	144.54	144.03	276.53	274.76
04013111602	167.31	155.59	155.98	150.14	340.49	240.28	490.09	412.9
04013112512	121.8	120.35	115.55	114.29	171.62	170.9	310.14	308.88
04013061011	63.35	63.35	68.54	68.54	81.56	80.99	175.27	174.96
04013422642	59.94	59.94	58.69	58.69	98.11	98.11	191.93	191.93
04013061021	82.91	82.31	90.95	90.69	116.75	114.06	230.85	229.02
04013113502	127.8	127	127.45	126.3	192.61	192.61	345.33	344.18
04013216902	158.79	158.79	163.56	163.56	313.76	313.42	519.28	519.01
04013109400	108.46	104.27	99.75	98.87	146.57	145.47	249.09	247.5
04013610200	20.58	17.39	25.28	22.32	12.7	11.63	135.48	119.01
04013092402	128.8	128.1	116.87	114.51	177.99	177.99	284.07	282.05
04013116714	72.84	72.84	71.25	71.25	113.16	113.16	211.76	211.45
04013071701	59.39	59.39	66.67	66.67	87.7	87.7	170.08	170.08
04013618600	128.01	127.08	146.58	146.31	221.32	195.49	425.74	416.08
04013061047	69.93	69.93	77.3	76.97	98.32	98.32	193.36	193.25
04013103611	106.07	105.86	115.77	114.93	180.32	179.59	331.96	329
04013422102	139.05	138.86	130.22	130.22	248.05	247.38	433.01	416.16
04013523002	113.54	110.99	95.65	93.96	164.59	161.73	305.85	302.15
04013612400	116.28	116.28	131.46	131.46	216.41	216.34	390.36	390.36
04013422308	115.2	115.2	112.3	112.3	199.96	196.29	357.32	355.25
04013104225	134.4	134.4	149.94	148.01	197.01	197.01	381.94	380.66
04013216807	150.75	150.6	161.25	161.25	308.59	306.63	503.83	503.83
04013318400	163.46	150.62	144.85	142.38	264.18	263.11	431.92	431.92
04013216844	96.27	95.22	130.57	130.3	205.05	203.48	413.12	413.12
04013113203	580.58	147.94	384.35	143.19	522.97	219.79	681.53	391.23
04013082007	105.82	105.82	111.2	111.2	147.77	147.77	278.74	278.74
04013319402	146.32	133.3	133.43	128.59	238.6	216.51	399.19	390.29
04013420302	111.96	111.96	106.75	106.75	207.04	207.04	333.61	333.61
04013116100	122.05	122.05	114.6	114.6	189.49	186.53	333.91	330.34
04013040525	45.17	45.17	55.28	55.28	60.81	60.81	137.21	137.21
04013116732	48.36	48.36	46.51	46.51	59.92	59.92	108.55	108.55
04013420706	85.81	79.63	79.96	78.81	133.38	131.83	256.53	254.92
04013523104	97.43	86.92	79.95	74.17	133.7	120	269.81	246.97
04013615200	47.65	46.01	155.94	80.94	97.04	92.13	427.71	243.16
04013610100	4.71	4.71	6.8	6.8	2.91	2.91	38.06	38.06
04013061024	39.23	39.23	45.31	45.31	45.77	45.77	114.64	114.64
04013104100	128.22	128.22	141.55	141.55	197.3	197.3	382.65	382.65
04013420216	48.4	45.68	47.08	47.08	79.78	78.7	153.31	153.31
04013060802	80.13	80.13	86.38	86.38	107.09	107.09	210.2	210.2
04013110600	173.84	148.85	166.02	147.88	314.09	231.08	466.96	413.11
04013082023	85.54	84.93	95.52	95.52	121.41	119.99	247.98	247.98
04013216848	123.18	107.41	124.48	114.04	271.47	237.68	405.74	371.13
04013422104	137.8	136.37	139.97	139.97	239.21	235.99	445.25	435.41
04013523103	180.62	115.33	149.97	104.65	260.4	174.67	511.16	329.76
04013071509	97.09	97.09	100.88	99.55	146.89	146.89	281.71	273.07
04013216831	148.45	141.64	153.93	148.08	295.18	285.31	472.73	462.09
04013421201	159.23	159.23	159.9	159.9	281.96	281.96	494.75	493.21
04013614600	139.24	138.79	157.08	155.38	213.2	211.92	466.02	437.58
04013617000	138.62	138.54	158.44	158.44	251.42	251.2	464.58	460.95
04013109200	127.59	127.59	117.65	117.65	174.39	174.39	296.41	296.41
04013612500	27.96	27.96	46.19	46.19	48.99	48.99	145.87	145.63
04013103900	117.28	116.96	133.26	133.26	174.5	174.5	351.56	351.39
04013113602	143.24	140.21	141.28	134.48	213.21	213.21	383.06	376.27
04013092719	99.52	99.52	97.49	97.49	137.86	137.86	249.05	249.05
04013111501	131.08	127.15	145.81	144.7	193.89	193.33	390.88	389.93
04013050606	23.84	23.84	30.38	30.38	30.64	30.64	80.66	80.66
04013814500	87.17	87.17	72.48	72.48	114.87	114.67	248.41	248.41
04013216901	115.99	115.58	111.56	111.48	222.8	221.66	343.01	342.34
04013611500	72.61	72.44	71.61	71.51	101.88	101.7	218.43	218.43
04013107102	128.94	128.94	115.51	115.51	177.12	177.12	287.47	287.47
04013422627	84.17	84.17	80.65	80.56	133.33	133.33	259.67	259.58
04013050604	1.79	1.79	3.2	3.2	3.02	3.02	10.56	10.56
04013422646	61.73	61.73	56.64	56.64	89.02	89.02	175.22	175.22
04013815600	91.22	91.22	64.24	64.24	101.31	101.31	221.55	221.55
04013108200	126.01	125.7	121.54	121.14	215.61	214.57	361.79	361.15
04013105200	147.29	133.29	146.42	144.45	216.05	211.71	400.4	398.14
04013116609	50.05	50.05	49.78	49.78	59.02	59.02	120.99	120.99
04013422403	77.6	73.49	72.85	72.47	127.48	126.11	259.17	258.22
04013216826	162.64	162.24	173.96	173.6	330.56	324.75	558.14	548.61
04013112507	111.5	111.5	113.96	113	158.3	158.3	309.69	307.77
04013105101	155.14	153.82	161.56	161.25	280.35	271.15	467.85	460.04
04013104218	114.92	114.92	112.76	112.76	169.92	168.62	287.76	287.76
04013812500	83.28	83.28	65.33	65.33	105.33	105.33	228.53	228.53
04013815100	92.22	92.22	74.73	74.73	118.42	118.42	260.8	260.8
04013319703	127.1	105.16	108.7	94.82	160.69	156.82	280.44	268.54
04013940700	0	0	0	0	0	0	0	0
04013420504	93.15	93.15	92.21	92.21	169.61	169.61	284.84	284.84
04013618200	137.77	137.77	150.67	149.48	204.49	203.7	427.07	425.75
04013107400	142.79	111.38	115.2	106.42	176.23	168.57	305.98	285.93
04013082018	119.33	118.91	119.2	119.06	161.35	161.13	309.92	295.18
04013421202	151.78	150.83	141.02	140.71	262.32	260.1	432.09	429.72
04013422634	76.88	76.88	69.86	69.86	122.41	122.41	236.98	236.98
04013114302	105.74	105.74	102.44	102.44	148.5	147.03	276.28	273.5
04013104205	106.91	101.61	121.94	118.04	202.54	144.26	393.95	304.25
04013813300	78.14	78.14	51.78	51.78	79.94	79.6	180.54	179.15
04013420105	34.98	33.27	39.93	35.6	57.34	57.34	112.99	109.9
04013103604	118.72	116.46	128.12	128.12	192.12	191.93	361.13	361.13
04013116612	49.75	49.75	46.44	46.44	63.15	63.15	112.73	112.73
04013616300	134.2	134.2	149.95	149.71	199.86	198.53	427.52	426.18
04013812200	91.41	91.41	78.29	78.29	124.47	124.14	257.43	257.14
04013112503	107.18	106.62	102.2	101.71	147.19	147.07	263.87	263.38
04013092307	117.3	116.27	113.39	112.82	162.22	162.01	295.97	294.8
04013105300	169.58	130.58	178.65	131.88	228.55	205.27	409.74	356.01
04013422507	94.73	94.73	96.55	88.06	155.5	155.5	319.95	284.95
04013093001	124.63	124.18	120.32	119.84	171.43	171.43	300.85	299.82
04013422625	118.29	83.58	88.87	81.57	212.21	135.82	276.76	260.34
04013061037	62.56	62.56	75.69	75.69	89.32	89.32	186.75	186.75
04013110100	123.62	119.93	116.77	114.91	186.7	167.04	306.94	300.15
04013816900	63.89	63.89	48.33	48.33	71.25	71.25	147.95	147.95
04013103220	124.11	121.7	135.63	132.13	239.74	238.03	418.32	412.08
04013104221	121.16	120.32	114.61	113.93	175.84	175.23	296.36	294.36
04013420211	65.15	64.12	69.19	64.59	108.83	107.8	201.21	195.68
04013616600	163.76	161.21	196.22	195.15	268.49	262.82	559	555.19
04013816800	85.15	84.46	56.04	55.39	83.52	81.23	179.86	178.66
04013815900	101.76	101.76	73.71	73.45	113.87	113.28	259.11	258.73
04013110501	583.89	104.58	490.53	113.91	1353.45	152.26	1360.11	308.14
04013613300	49.86	49.09	72.04	70.77	97.58	97.2	218.91	218.06
04013116712	91.49	78.84	103.44	74.63	133.91	122.33	279.04	225.91
04013422643	68	67.2	66.47	65.24	109.37	108.77	218.54	216.4
04013420115	62.72	62.72	60.2	60.2	100.87	100.87	193.92	193.92
04013614700	128.92	127.89	151.04	147.09	201.33	196.68	443.67	417.57
04013060904	72.76	72.76	80.48	80.48	101.73	101.73	192.62	192.62
04013040519	21.25	21.25	27.41	27.41	29.1	29.1	58.44	58.44
04013060903	68.45	68.45	77.87	77.87	97.05	97.05	188.87	188.87
04013216835	145.12	143.98	152.69	152.69	295.48	289.74	480.11	473.91
04013422622	84.41	84.41	70.14	68.98	115.97	111.51	244.65	241.74
04013422633	101.31	95.07	85.55	80.52	139.89	134.01	270.34	264.97
04013104202	125.09	125.09	133.97	133.97	181.67	181.44	344.89	344.15
04013071503	100.5	100.5	107.27	107.27	136.74	136.74	255.67	255.67
04013614800	161.31	160.72	176.61	176.45	263.09	260.63	511.21	509.73
04013061012	82.67	64.51	92.43	73.67	109.44	89.26	254.01	183.81
04013816400	82.75	72.27	31.99	31.99	44.3	44.3	114.41	114.41
04013061030	44.64	44.64	54.82	54.82	58.99	58.99	131.65	131.65
04013319906	116.73	116.73	111.2	111.2	198.21	197.23	348.44	346.4
04013617100	140.4	140.32	170.48	170.48	258.88	258.52	502.45	502.45
04013216829	23.52	23.52	28.42	28.42	52.16	51.91	95.38	95.38
04013420212	55.25	54.33	57.3	55.85	91.65	90.73	177.23	175.49
04013116605	49.42	49.42	53.79	48.41	59.54	59.54	120.4	119.25
04013523005	106.1	105.89	102.31	102.31	175.65	175.03	330.17	328.72
04013420214	115.24	66.31	132.98	64.44	215.54	112.17	359.35	204.2
04013114500	107.84	107.42	105.7	105.49	156.18	155.76	278.94	278.52
04013113900	149.41	129.09	153.11	106.12	214.17	194.26	368.07	299.94
04013112301	117.14	115.89	108.41	107.81	167.56	166.71	284.99	284.99
04013422218	125.21	125.21	119.52	119.22	210.91	210.91	384.62	382.02
04013106002	156.74	144.1	148.57	146.92	226.65	215.96	399.98	390.2
04013110001	118.61	118.45	111.74	111.6	171.59	171.43	298.63	298.3
04013420116	60.07	60.07	57.13	57.13	97.22	97.22	185.36	185.36
04013105501	161.37	138.49	141.6	141.6	207.28	196.76	377.72	365.29
04013103606	150.04	149.61	156.48	156.08	268.53	266.98	457.54	456.12
04013104402	134.25	116.56	126.94	126.94	181.97	165.38	337.82	329.5
04013040506	69.67	69.67	79.39	79.39	96.29	95.97	180.43	180.43
04013071913	123.03	123.03	126.36	126.24	179.88	178.32	323.63	322.14
04013116731	63.41	63.41	61.42	61.42	83.05	83.05	181.6	181.36
04013112700	119.03	118.06	110.32	109.32	170.23	169.26	294.43	292.42
04013216852	128.41	127.97	158.91	155.37	283.11	277.91	511.31	506.01
04013817400	54.24	54.24	47.3	47.3	67.86	67.86	148.13	148.13
04013061018	57.19	57.19	66.18	66.18	78.13	78.13	169.71	169.71
04013071504	93.67	93.67	109.39	109.39	138.94	138.94	281.8	281.8
04013092306	126.81	126.51	120.8	120.4	179.28	179.28	312.42	311.99
04013811600	93.83	93.83	76.88	76.71	119.71	119.48	260.69	260.35
04013420304	62.37	62.37	64.45	64.45	105.61	104.78	196.44	196.44
04013112601	110.39	106.69	106.83	106.53	158.76	155.14	283.42	283.12
04013104801	157.05	157.05	158.55	158.55	266.97	266.97	461.63	460.46
04013107101	139.13	139.03	122.04	122.04	192.75	191.96	312.4	311.51
04013422511	109.56	109.56	91.6	91.6	155.36	151.96	307.41	307.41
04013319000	137.03	93.28	129.29	88.42	224.8	156.27	373.41	261.88
04013420708	75.73	75.73	71.29	71.29	127.12	127.12	228.56	228.56
04013422506	106.38	103.76	92.79	92.15	162.06	149	301.3	296.77
04013061031	45.64	45.64	56.64	56.64	59.5	59.5	130.94	130.94
04013114200	287.41	83.11	216.16	85.95	412.74	117.47	463.43	229.62
04013216809	113.9	113.9	121.91	121.91	252.18	252.18	399.97	399.72
04013103400	161.97	161.81	165.64	165.51	285.44	284.71	478.97	477.52
04013082019	80.28	79.96	84.84	83.9	115.45	114.3	221.75	221.04
04013810000	91.54	91.17	85.2	85.2	144.21	144.21	266.3	265.67
04013106502	130.47	129.79	126.16	124.8	214.36	206.84	357.44	348.2
04013813400	70.73	70.73	46.85	46.85	73.76	73.76	171.04	171.04
04013422638	76	76	79.32	77.85	141.7	130.14	272.22	267.22
04013618000	128.29	120.95	142.1	138.92	189.83	185.54	385.12	367.05
04013810100	106.99	100.2	100.82	95.23	169.03	165.17	298.4	293.43
04013420112	54.17	53.21	50.61	50.61	86.27	86.27	163.11	163.11
04013107201	118.7	118.7	96.71	96.71	167.42	166.61	255.95	255.95
04013103608	128.6	128.6	143.33	143.33	192.49	191.52	404.77	404.41
04013114000	137.81	135.5	119.51	114.73	205.92	199.31	340.07	317.45
04013103217	133.57	133.45	165.71	164.22	260.11	257.58	494.49	492.18
04013723305	36.52	33.95	0	0	0	0	0	0
04013610500	10.12	10.12	11.93	11.93	11.48	11.48	53.01	53.01
04013117000	129.27	128.56	118.2	116.84	184.09	182.6	319.01	313.18
04013104226	131.11	116.04	134.17	128.81	190.74	168.76	361.05	349.06
04013109300	114.37	110.84	105.43	99.53	157.64	156.75	254.4	250.27
04013522904	93.01	93.01	74.91	74.91	128.29	127.44	253.47	252.85
04013082024	79.91	79.05	87.39	86.45	113.1	112.04	225.95	221.5
04013619500	136.38	136.38	160.84	160.7	251.85	251.85	474.46	474.32
04013082210	54.13	54.13	60.78	60.78	77.62	77.62	155.91	155.91
04013941000	26.95	26.95	29.74	28.4	33.48	31.43	90.26	66.18
04013817100	77.42	75.71	50.64	48.14	71.97	67.69	148.37	143.93
04013813900	54.1	54.1	30.23	30.23	40.71	40.71	111.27	111.27
04013107700	135.79	135.79	144.69	144.23	222.48	218.78	403.84	401.08
04013111300	143.56	133.18	132.38	131.82	217.88	213.3	389.43	386.31
04013092802	122.69	122.69	115.78	115.78	168.17	168.17	283.19	283.19
04013319500	128.64	126.21	119.1	118.89	209.52	202.6	366.56	354.26
04013040514	57.93	57.93	65.19	65.19	75.03	75.03	143.36	143.36
04013422641	84.09	84.09	71.31	71.31	114.51	114.51	238.69	238.69
04013422639	82.71	41.65	47.16	39.94	96.33	71.07	198.82	130.24
04013116719	79.49	79.49	77.31	77.31	125.31	123.91	241.82	240.02
04013103209	138.77	138.77	150.22	142.24	264.73	264.73	466.67	434.74
04013116702	70.16	65.25	60.91	60.07	85.68	83.72	153.69	147.79
04013611700	90.42	90.33	111.81	111.81	130.9	130.63	318.94	318.62
04013319909	116.7	116.7	111.89	111.89	195.69	194.07	357.99	357.24
04013422510	105.66	104.74	90.84	89.98	151.44	150.51	299.92	290.06
04013109900	110.08	101.57	103.11	103.11	143.65	142.72	261.26	261.19
04013420215	64.2	64.2	61.89	61.89	107.64	107.64	197.21	196.83
04013112900	143.14	140.75	145.13	144.12	215.29	212.9	390.82	389.47
04013109702	103.47	95.4	102.23	102.05	123.88	119.73	249.38	248.68
04013421502	103.75	102.45	101.72	99.51	183.54	181.43	310.91	309.01
04013318800	120.94	120.94	121.06	121.06	199.83	194.52	366.45	353.52
04013421802	106.03	106.03	103.56	102.49	182.97	180.7	323.71	319.81
04013116400	92.72	92.72	84.04	84.04	129.48	129.48	215.7	215.7
04013612300	91.71	90.94	106.73	106.25	134.43	134.17	310.75	310.27
04013319800	166.75	160.68	164.25	160.7	278.67	267.82	512.94	491.01
04013040515	0	0	0	0	21.36	18.03	42.97	37.01
04013071511	98.98	98.28	99.18	99.18	154.08	150.4	270.63	270.63
04013110502	263.97	122.92	256.29	120.53	599.83	181.76	725.33	326.01
04013040513	60.23	60.23	65.98	65.98	81.41	81.41	147.34	147.34
04013092718	93.97	93.97	88.95	88.01	129.96	129.96	218.55	217.61
04013093200	119.9	117.8	120.08	119.95	164.31	162.68	291.61	291.12
04013092900	114.03	114.03	114.31	109.16	155.93	155.93	269.85	264.69
04013420207	42.16	42.16	43.83	43.83	73.81	72.92	136.54	136.54
04013106003	184.48	139.86	169.17	133.89	236.17	207.96	419.54	354.74
04013420503	89.41	89.3	86.71	86.69	160.64	160.59	270.22	269.39
04013061023	42.32	42.32	47.53	47.53	47.34	47.34	120.25	120.25
04013082012	93.53	92.96	99.95	98.44	137.17	135.95	260.8	255.76
04013061017			-9999	-9999
04013422213	125.52	125.35	120.7	120.38	213.83	211.4	389.41	386.24
04013109101	136	136	121.61	121.61	191.98	191.86	323.51	323.51
04013420209	74.5	74.43	73.02	73.02	124.87	124.4	233.33	233.23
04013040527	58.83	57.04	73.56	66.64	81.14	77.57	173.73	165.82
04013420111	67.3	67.3	63.6	63.6	107.18	107.18	206.81	206.81
04013610400	27.6	27.3	29.81	29.81	30.84	30.84	121.6	121.6
04013114600	102.45	102.45	78.57	78.57	138.31	138.31	198.35	198.35
04013104212	117.68	117.68	133.47	133.26	175.78	172.59	348.35	347.05
04013817500	47.52	47.52	36.24	36.24	56.21	56.21	130.39	130.39
04013217700	146.89	146.89	160.56	160.56	283.72	283.72	508.13	508.13
04013104502	113.4	109.58	104.4	97.15	164.99	164.35	269.95	265.55
04013071702	101.17	99.49	104.14	104.14	131.4	129.04	245.02	245.02
04013522903	90.79	90.62	72.56	72.34	126.77	126.26	244.56	244.12
04013319903	126.4	126.4	121.43	120.29	207.87	205.24	362.19	358.47
04013117100	192.05	128.11	179.87	125.39	341.38	188.81	487.75	337.71
04013116800	146.46	146.46	136.27	136.27	203.53	203.53	355.19	355.19
04013106703	164.17	149.67	148.09	144.79	240.4	233.12	406.81	399.91
04013112201	125.57	124.89	113.69	113.02	182.03	179.79	299.78	299.12
04013422105	118.29	115.33	117.7	116.84	203.32	198.09	366.56	365.25
04013109601	108.65	99.34	101.11	100.43	130.7	129.61	250.95	249.87
04013107500	136.81	136.43	147.8	143.23	244.93	220.26	423.98	395.87
04013106100	146.64	134.21	142.43	127.5	218.85	204.7	376.02	339.12
04013811300	94.37	94.37	76.59	76.59	127.26	127.26	267.98	267.98
04013217300	147.58	141.01	138.15	135.22	259.81	255.87	438.23	402.04
04013810200	105.27	103.47	102.07	101.7	171.41	170.51	320.7	319.22
04013617700	115.54	110.72	133.66	125.37	163.99	158.49	377.5	329.83
04013319401	144.21	144.21	140.71	140.71	233.5	225.21	410.91	408.85
04013030402	13	13	15.02	15.02	28.28	27.41	58.21	57.79
04013103614	122.44	122.15	130.13	130.13	192.45	191.86	358.28	358
04013071910	119.02	118.95	122.2	121.88	171.08	170.8	314.19	313.7
04013103304	182.22	110.46	205.33	154.07	346.13	203.38	536.66	456.25
04013614100	100.48	100.48	120.96	120.96	153.59	153.59	316.11	315.88
04013112505	114.7	113.72	112.36	111.86	156.8	156.31	292.7	292.2
[truncated: 70,335 more rows]
